# Supplementary material for: SUnSeT: spectral unmixing of hyperspectral images for phenotyping soybean seed traits
Source: Plant Cell Rep. 2024 Jun 9;43(7):164. doi: 10.1007/s00299-024-03249-0 (PMC11162974; doi:10.1007/s00299-024-03249-0)
Supplement: Supplementary file 2 — (xlsx 458 KB) [file 299_2024_3249_MOESM2_ESM.xlsx]

## Sheet: Supplementary_Table S1
Supplementary Table S1. Seed features used for GWAS.
	Seed weight		Size Classification	Ventral Area		Seed height		Seed width		Lateral area		Seed thickness		Seed shape				Endmember abundance for ventral side						Endmember abundance for lateral side					VI for ventral side			VI for lateral side			Seed coat color	RGB triplets						Gray		Pigment contents
Accession ID	g/seed	std	UPOV category	mm2	std	mm	std	mm	std	mm	std	mm	std	Width/Height	UPOV category	ThicknessWidth	UPOV category	EM#1	EM#2	EM#3	EM#4	SeedCoatEM	HilumEM	EM#1	EM#2	EM#3	EM#4	SeedCoatEm	NDVI	TCARI	ARI2	NDVI	TCARI	ARI2	UPOV category	R	std	G	std	B	std	Gray scale	std	Anthocyanin(A530/g)	Chlorophyll(ug/g)
cmj002	0.17808	0.0341652	2	39.2136	5.24139	8.57345	1.10076	5.94676	5.94676	36.9567	6.1574	7.59034	0.670069	0.693625	2	1.27638	4	0.0579302	-0.0360782	0.112506	0.865642	4	4	0.0095386	-0.00544289	0.0214149	0.974489	4	1.48014	2.19573	0.0381986	0.900392	1.45686	0.0492898	1	0.454945	0.188729	0.299692	0.159121	0.19658	0.104466	0.334358	0.158811	0.00462	0
cmj003	0.20483	0.0344674	2	36.6288	5.10981	8.14134	0.553747	5.72583	5.72583	34.7527	5.61076	7.39363	0.633221	0.703304	2	1.29128	4	0.045008	-0.0168924	0.0834724	0.888412	4	4	0.0200778	-0.00395606	0.0139054	0.969973	4	1.32992	1.92258	-0.015623	0.876665	1.34489	-0.0226921	1	0.471325	0.191471	0.267331	0.157061	0.181066	0.0942538	0.318491	0.154896	0	0
cmj004	0.17988	0.0392302	2	34.4537	4.32988	7.88817	0.498824	5.57055	5.57055	32.8317	7.16774	7.30494	0.843915	0.706191	2	1.31135	4	0.0016586	-0.00174379	0.0276942	0.972391	4	4	0.0296772	-0.00595428	0.00941036	0.966867	4	1.09243	1.70922	0.00198013	0.891989	1.4028	-0.0169896	1	0.472898	0.19046	0.293716	0.17097	0.190694	0.10551	0.335547	0.165575	0.009204	0
cmj005	0.30805	0.05469	1	58.643	6.48323	10.3117	0.758666	7.23781	7.23781	61.8278	7.62712	9.85428	0.797448	0.701904	2	1.3615	4	0.00151166	0.000512684	0.352826	0.645149	4	3	2.22045e-05	-0.00846467	0.460104	0.548338	4	1.55508	2.56224	1.04488	1.10097	1.94171	1.30643	3	0.315824	0.107736	0.342374	0.12163	0.243984	0.0805995	0.323219	0.108774	0.014608	0.017088
cmj006	0.2572	0.0400067	1	36.8643	4.71735	8.25157	0.538805	5.73003	5.73003	44.7031	4.49142	8.1172	0.471968	0.694416	2	1.41661	4	0.174955	0.812117	0.000331511	0.0125969	2	2	0.0872971	0.911317	0.000408311	0.000977697	2	1.63344	-1.25669	0.00567931	0.83429	-2.29613	0.00532557	8	0.07556	0.0530621	0.0736471	0.0514129	0.0748819	0.0488427	0.0743599	0.0514102	15.1525	0.38451
cmj008	0.1973	0.049599	2	39.4854	6.86309	8.54197	0.762591	5.88561	5.88561	36.2415	5.97405	7.65292	0.73767	0.689022	2	1.30028	4	0.00441706	-0.00290012	0.0218758	0.976607	4	4	0.0360195	-0.00900781	0.0135085	0.95948	4	1.06507	1.7031	0.0413733	0.838165	1.36078	0.0466334	1	0.44823	0.192791	0.288831	0.17624	0.191189	0.10815	0.32536	0.169898	0.349896	0
cmj009	0.31815	0.0379568	1	53.6527	5.31207	9.60757	0.730346	7.11541	7.11541	60.3518	6.77705	9.13269	0.654765	0.740604	2	1.28351	4	9.81551e-05	-0.000180619	0.159857	0.840226	4	3	0.00304905	-0.00393156	0.147418	0.853464	4	1.20036	2.04908	0.811894	0.87908	1.52501	0.78326	2	0.376241	0.1967	0.353645	0.186708	0.247518	0.123305	0.348303	0.179643	0.220124	0.21704
cmj010	0.17247	0.0244921	2	33.3663	2.74646	7.66856	0.488114	5.58242	5.58242	31.912	4.54206	7.03149	0.491741	0.727962	2	1.25958	4	0.00101467	-0.000655565	0.0213889	0.978252	4	4	0.023289	-0.00524481	0.016224	0.965732	4	1.09035	1.6664	0.0781558	0.875374	1.33651	0.0398751	1	0.461424	0.192113	0.311979	0.170157	0.205816	0.106742	0.34456	0.165952	0.487448	0
cmj011	0.28202	0.0161779	1	44.4087	3.39232	8.50241	0.435509	6.76703	6.76703	43.7283	3.55373	8.053	0.317005	0.795895	2	1.19004	4	0.00338867	-0.000490158	0.0155921	0.981509	4	4	0.0193068	-0.00566269	0.00981233	0.976544	4	1.05097	1.68154	0.0113858	0.829217	1.30826	0.00658385	1	0.489657	0.204224	0.330086	0.184351	0.221866	0.11336	0.365461	0.178327	0.051814	0
cmj012	0.14547	0.033715	2	32.3428	6.55757	7.49955	0.731032	5.46089	5.46089	31.9435	6.27256	6.98738	0.7289	0.728162	2	1.27953	4	0.00769887	0.000598415	0.155092	0.836611	4	3	0.0186032	-0.00676756	0.0500382	0.938126	4	1.59111	2.35163	0.0714487	0.975958	1.52248	0.0184122	1	0.425698	0.165954	0.272558	0.141482	0.190012	0.0903047	0.308936	0.139483	0.267004	0
cmj013	0.15006	0.0148729	2	27.3206	3.26433	7.99251	0.530592	4.38593	4.38593	34.9827	4.04608	7.82063	0.490729	0.548755	2	1.78312	4	0.1521	0.823324	0.0070908	0.0174856	2	1	0.0646845	0.932581	0.00144868	0.00128581	2	4.61617	2.32513	0.0208963	2.64487	0.0815859	0.0151122	8	0.0793249	0.0514819	0.0795099	0.0496871	0.0815706	0.0484147	0.0796895	0.0497911	26.3343	0
cmj014	0.14773	0.032025	2	29.6579	4.97677	7.51962	0.752464	5.01771	5.01771	29.998	5.04437	6.95646	0.745994	0.667283	2	1.38638	4	0.000340056	-0.000446621	0.012823	0.987284	4	4	0.0146714	-0.00475438	0.0123276	0.977755	4	1.19987	1.92015	0.0328859	0.903211	1.4558	0.0369679	1	0.420424	0.178747	0.26452	0.155253	0.171138	0.0999584	0.30049	0.152903	0.140968	0
cmj015	0.16473	0.0210467	2	31.9364	2.09762	8.11467	0.345166	5.26477	5.26477	30.9214	4.75237	7.1529	0.615756	0.648796	2	1.35864	4	0.0124916	-0.000415272	0.139145	0.848779	4	3	0.0299102	-0.00902133	0.0336771	0.945434	4	1.56929	2.28475	0.0140193	0.823909	1.2619	-0.00576428	1	0.449541	0.159501	0.28371	0.137359	0.182669	0.0884896	0.321775	0.134682	0.390018	0.004958
cmj016	0.18388	0.0228267	2	35.4645	4.82946	8.4396	0.647532	5.36352	5.36352	36.1803	5.53178	7.46474	0.780933	0.635517	2	1.39176	4	0.00305737	-0.000536006	0.0709207	0.926558	4	3	0.0133434	-0.00628392	0.0204778	0.972463	4	1.34512	2.04923	0.0247987	0.862651	1.35921	-0.00273092	1	0.441896	0.168223	0.282835	0.153571	0.189355	0.100876	0.319738	0.148796	0.26148	0
cmj017	0.18702	0.0310367	2	33.7522	3.91848	7.72073	0.449722	5.59306	5.59306	27.6569	5.83006	6.54981	0.724721	0.724421	2	1.17106	4	0.000466068	-0.000230445	0.0219192	0.977845	4	4	0.0162649	-0.00470169	0.0127564	0.97568	4	1.08977	1.69819	-0.000575795	0.767291	1.18678	-0.00131702	1	0.46578	0.182682	0.297019	0.164368	0.192703	0.104629	0.335586	0.160115	0.096256	0
cmj018	0.20959	0.0261378	2	32.043	2.40176	7.50531	0.198062	5.472	5.472	39.3255	2.16445	7.42449	0.217668	0.729084	2	1.35681	4	0.197964	0.789404	0.00143078	0.011201	2	1	0.0963031	0.900236	0.00148025	0.00198041	2	1.25129	-0.996896	0.00628673	0.316388	-2.09076	0.00623054	8	0.0777853	0.0501279	0.0758222	0.0478531	0.0766175	0.044982	0.0764998	0.0478603	7.84379	0.144468
cmj019	0.23335	0.0330839	2	44.6925	3.576	9.24573	0.54855	6.16648	6.16648	45.321	3.28042	8.51919	0.380753	0.666954	2	1.38153	4	0.000963715	-0.000219183	0.0267319	0.972524	4	4	0.0145888	-0.00670584	0.0149799	0.977137	4	1.28919	2.07077	0.0445625	0.893971	1.45699	0.0413804	1	0.444842	0.19346	0.278379	0.167046	0.195899	0.107845	0.318749	0.164423	0.145132	0.057334
cmj020	0.15686	0.0197667	2	30.1808	3.15688	7.77228	0.577923	4.99577	4.99577	35.3931	2.96059	7.43187	0.451635	0.642767	2	1.48763	4	0.210418	0.758682	0.0107232	0.0201766	2	2	0.137159	0.836089	0.0168822	0.00986998	2	3.903	1.62865	0.0153981	3.5893	1.05931	0.0204175	8	0.0848799	0.0566502	0.0797247	0.0524778	0.0793413	0.0501311	0.0812224	0.0528717	21.8612	0.23155
cmj022	0.2933	0.030761	1	49.8585	6.43123	9.58877	0.716432	6.62158	6.62158	55.8914	8.79787	9.11891	0.589397	0.690556	2	1.37715	4	0.00304223	-0.00103366	0.100461	0.89753	4	3	0.0141185	-0.0121487	0.0514479	0.946582	4	1.17036	1.89904	0.442834	0.688821	1.11751	0.441608	2	0.398281	0.215388	0.331324	0.197514	0.23409	0.142844	0.34026	0.192483	0.150018	0.233234
cmj023	0.25374	0.0522662	1	45.828	10.259	8.82163	1.18351	6.56198	6.56198	51.2344	10.5881	8.61656	1.09332	0.743851	2	1.3131	4	0.00105023	-0.000304902	0.0162289	0.983026	4	4	0.0174961	-0.0122886	0.0123718	0.982421	4	1.17222	1.84116	0.112926	0.813247	1.29847	0.123634	1	0.481862	0.218243	0.31221	0.196244	0.21327	0.119503	0.351657	0.188828	0.183654	0.004958
cmj024	0.41106	0.0377734	1	58.8471	4.18682	11.1681	0.411315	6.81993	6.81993	70.5301	6.63304	10.8794	0.707508	0.610659	2	1.59523	4	0.220091	0.773603	0.000285472	0.00602116	2	1	0.108188	0.89038	7.34886e-05	0.00135885	2	1.90443	-2.38837	0.00401123	0.383732	-4.01465	0.00303158	8	0.0593542	0.0413115	0.0603738	0.0415186	0.0601422	0.0403652	0.0600425	0.0411041	9.70627	3.36561
cmj025	0.16309	0.0215976	2	32.9996	4.37229	9.69409	0.572554	4.36609	4.36609	42.7763	4.55543	8.67124	0.557265	0.450387	2	1.98604	4	0.281002	0.690496	0.0141619	0.0143394	2	2	0.163754	0.83347	0.000367035	0.00240975	2	4.68539	4.5387	0.016448	2.86517	2.3654	0.00766621	8	0.0578733	0.0218528	0.0503237	0.0190236	0.0417384	0.0154725	0.0516023	0.0186182	14.3639	0.025528
cmj026	0.167	0.0236044	2	32.6329	2.57859	7.35809	0.345716	5.6525	5.6525	35.3747	2.55976	7.10359	0.380923	0.768203	2	1.25671	4	0.00393365	0.0358159	0.668658	0.291593	3	3	0.00252589	0.0155692	0.771687	0.210218	3	2.19247	3.0096	0.553266	1.49575	2.15072	0.837345	3	0.122498	0.0616726	0.136167	0.0666899	0.0910314	0.0464862	0.126935	0.0622539	1.10721	0.082914
cmj027	0.23312	0.0187008	2	41.8673	4.54162	8.69027	0.656426	6.13883	6.13883	45.8175	5.17137	8.32108	0.55964	0.706403	2	1.35548	4	0.0229077	-0.00288033	0.0965364	0.883436	4	3	0.0326797	-0.0157671	0.0210859	0.962002	4	1.3769	2.10417	0.033175	0.853632	1.38749	0.0241835	1	0.318035	0.117517	0.196139	0.0830255	0.117149	0.0513896	0.223581	0.0879721	0.341802	0
cmj028	0.16214	0.0268256	2	33.4237	5.23476	7.84213	0.849342	5.41919	5.41919	37.6665	5.93753	7.62241	0.804667	0.691035	2	1.40656	4	0.000962632	0.0389838	0.629211	0.330842	3	2	5.53045e-05	0.00547031	0.789195	0.205279	3	2.02502	3.41595	0.69803	1.12459	2.03313	0.865262	3	0.169094	0.0965978	0.179736	0.101859	0.132711	0.0740438	0.171193	0.0954921	0.400074	0.05749
cmj029	0.13809	0.0201252	2	30.0405	2.35865	7.98195	0.459708	4.81979	4.81979	31.9745	2.95716	7.45317	0.440299	0.603836	2	1.54637	4	0.0264383	0.0187288	0.185202	0.769631	4	3	0.0259328	-0.00818859	0.0481151	0.934141	4	1.70365	2.41173	0.129045	0.918572	1.47583	0.0717372	1	0.314393	0.117412	0.20305	0.080414	0.13068	0.0537202	0.228091	0.0866848	0.68457	0
cmj030	0.14873	0.0169262	2	36.3573	4.565	8.56479	0.469774	5.40131	5.40131	37.6482	2.94817	8.08317	0.480909	0.630641	2	1.49652	4	0.000775295	-0.000279105	0.00747544	0.992028	4	4	0.016564	-0.0077326	0.0107876	0.980381	4	1.07933	1.7549	0.0655055	0.951921	1.63972	0.105157	1	0.395136	0.161292	0.238879	0.13563	0.165259	0.0836532	0.277207	0.132563	0.034032	0
cmj031	0.27294	0.0319169	1	43.5095	5.33491	8.69288	0.564441	6.41415	6.41415	42.3848	7.83817	8.02587	0.499293	0.737863	2	1.25127	4	0.000833849	-0.000183617	0.0254676	0.973882	4	4	0.0169144	-0.0101688	0.0107309	0.982524	4	1.10412	1.67154	0.0164986	0.783984	1.20552	0.0423505	1	0.470136	0.200076	0.310165	0.192109	0.210071	0.126933	0.346586	0.182795	0.083894	0
cmj032	0.2292	0.0367087	2	40.1072	4.64286	8.43949	0.555421	6.05148	6.05148	39.6917	7.71781	7.96095	0.75506	0.717043	2	1.31554	4	0.0107077	-0.00311434	0.0623318	0.930075	4	3	0.0272584	-0.0134183	0.0225282	0.963632	4	1.16127	1.73717	0.145514	0.816372	1.28429	0.125288	1	0.421384	0.179595	0.268611	0.144552	0.175413	0.0863914	0.303665	0.144813	0.046058	0
cmj033	0.1214	0.00950018	3	26.8837	4.41859	6.7206	0.58969	5.08536	5.08536	28.1239	3.73666	6.32557	0.508653	0.756682	2	1.24388	4	0.00708507	-0.00201223	0.100339	0.894588	4	3	0.017537	-0.00427667	0.0170701	0.96967	4	1.36987	2.10108	0.06148	0.894281	1.48047	0.0167883	1	0.407028	0.159797	0.24081	0.133475	0.156824	0.081248	0.280935	0.131871	0.459708	0
cmj034	0.13929	0.029394	2	28.3697	2.79986	8.46563	0.677469	4.28843	4.28843	34.68	3.72178	7.93987	0.69159	0.506569	2	1.85146	4	0.143201	0.813209	0.0376842	0.00590484	2	2	0.0628735	0.928851	0.00589936	0.00237573	2	5.2453	3.64739	0.0552111	3.05025	1.34286	0.0332612	8	0.0863819	0.0478317	0.0860422	0.0474546	0.085977	0.04511	0.0861364	0.0468953	19.1115	0.021942
cmj035	0.16406	0.0243205	2	31.587	2.99968	7.34703	0.319423	5.48876	5.48876	33.0339	4.49879	6.9791	0.462503	0.747072	2	1.27153	4	0.00125348	-0.000394913	0.0242031	0.974938	4	4	0.0170832	-0.00752633	0.0085498	0.981893	4	1.07279	1.6829	0.0417016	0.817531	1.30911	0.0605069	1	0.39872	0.168986	0.241709	0.15169	0.160379	0.0922552	0.279383	0.145439	0.37419	0.004958
cmj036	0.15589	0.0241716	2	30.8186	3.04937	7.28522	0.38493	5.39874	5.39874	33.786	2.36421	7.0883	0.279882	0.741053	2	1.31295	4	0.00201401	0.0334665	0.643824	0.320696	3	3	0.000207267	0.00614098	0.740103	0.253549	3	1.99334	2.77215	0.648566	1.48075	2.18501	0.919784	3	0.165595	0.0935732	0.16773	0.092873	0.140295	0.0759671	0.163964	0.0903189	0.466552	0.177116
cmj037	0.19253	0.0198358	2	38.465	3.9756	8.46747	0.551513	5.84688	5.84688	35.7881	5.73943	7.53735	0.736689	0.690511	2	1.28912	4	0.00069103	-0.000225276	0.0248641	0.97467	4	4	0.0155914	-0.0062703	0.0128813	0.977798	4	1.08708	1.64491	0.00356307	0.778861	1.22276	0.00371157	1	0.448781	0.192456	0.290031	0.171473	0.194073	0.109208	0.326558	0.166527	0.740416	0.014874
cmj038	0.22565	0.0222204	2	39.2686	3.90143	8.79074	0.727539	5.70406	5.70406	37.6553	6.60788	7.88625	0.754483	0.648871	2	1.38257	4	0.00101377	-9.68118e-05	0.00734565	0.991737	4	4	0.0176624	-0.00770203	0.00616072	0.983879	4	0.976826	1.51191	0.000727899	0.796642	1.24898	-0.00961007	1	0.454714	0.17425	0.277844	0.16398	0.192593	0.102729	0.32101	0.156154	0.887422	0.0269
cmj039	0.22688	0.0472274	2	51.545	6.51769	10.3745	0.410143	6.41247	6.41247	56.3867	4.44586	9.7908	0.422337	0.618101	2	1.52684	4	0.214802	0.781506	0.00087741	0.00281461	2	1	0.0995326	0.899024	1.71936e-05	0.0014261	2	2.5485	-1.07735	0.00635131	1.50662	-1.84216	0.00791697	8	0.0804324	0.0563727	0.0806475	0.0556636	0.082125	0.0548602	0.0807516	0.0555251	11.329	0.243576
cmj040	0.2813	0.0376951	1	51.8065	6.90309	9.37089	0.591135	7.12994	7.12994	47.7453	9.83808	8.62493	0.791259	0.76086	2	1.20968	4	0.00243849	-0.000710808	0.0243185	0.973954	4	4	0.0238927	-0.0136625	0.0149648	0.974805	4	1.13344	1.76648	0.130077	0.791434	1.24091	0.0870745	1	0.460827	0.22084	0.30686	0.194462	0.220689	0.128271	0.343073	0.189625	1.01814	0.070098
cmj041	0.26815	0.0267513	1	42.639	6.55705	9.80234	0.623809	5.66484	5.66484	53.5976	4.95487	9.41921	0.502448	0.577907	2	1.66275	4	0.23592	0.759766	8.57801e-06	0.00430499	2	1	0.102764	0.895072	0.000695911	0.00146801	2	3.22473	-0.0989404	0.00808201	2.52534	-0.808142	0.0122354	8	0.0846464	0.0619168	0.0839965	0.0601276	0.0875202	0.0582779	0.0845926	0.0601728	9.34574	0.650132
cmj042	0.20332	0.0310541	2	35.4868	2.38666	7.47139	0.434956	6.06402	6.06402	34.5602	3.14925	7.05618	0.333592	0.811632	2	1.16362	4	0.00168855	-0.000209292	0.0853586	0.913162	4	3	0.018402	-0.00731692	0.0165422	0.972373	4	1.43525	2.18066	0.0413622	0.870543	1.43362	0.0281611	1	0.387914	0.165413	0.240175	0.141924	0.160119	0.0892237	0.275223	0.139666	1.2194	0.014874
cmj043	0.21324	0.0315559	2	40.2379	5.27607	8.84119	0.748365	5.91284	5.91284	37.478	7.06779	7.92427	0.54422	0.668783	2	1.34018	4	0.00223759	-0.000368311	0.0204218	0.977709	4	4	0.0170966	-0.00701473	0.00641011	0.983508	4	1.02969	1.58588	0.0249855	0.710709	1.11226	0.0222233	1	0.505321	0.214826	0.346629	0.20895	0.218927	0.13318	0.37952	0.197923	1.05675	0.019832
cmj044	0.14535	0.028641	2	28.9117	3.6302	7.5167	0.627453	4.90855	4.90855	31.9975	4.45745	7.15698	0.524546	0.65302	2	1.45806	4	0.00191035	-0.000462901	0.011621	0.986932	4	4	0.0177132	-0.00628973	0.0111424	0.977434	4	1.1241	1.7732	0.0464985	0.879271	1.40302	0.0163802	1	0.399988	0.165594	0.234194	0.136184	0.167256	0.0949206	0.276136	0.136654	1.71522	0.01345
cmj045	0.13348	0.0255471	2	27.7766	3.48123	7.09489	0.397073	4.98714	4.98714	31.0805	2.13215	6.64848	0.283885	0.70292	2	1.33313	4	0.00150561	-0.000715144	0.00824032	0.990969	4	4	0.0154685	-0.00363873	0.00998719	0.978183	4	1.06346	1.65766	0.0605514	0.833604	1.3216	0.0249713	1	0.409668	0.170677	0.267389	0.152734	0.169442	0.0939583	0.298765	0.147353	0.523112	0.014874
cmj046	0.21676	0.0453696	2	39.4471	6.17701	8.56259	0.661865	5.86107	5.86107	40.164	6.65634	8.14365	0.650279	0.684497	2	1.38945	4	0.0347229	-0.00408403	0.0761659	0.893195	4	3	0.0280027	-0.0119622	0.0317308	0.952229	4	1.23538	1.92429	0.127362	0.884609	1.41287	0.0981104	1	0.407149	0.182	0.254286	0.145635	0.187672	0.100855	0.292398	0.147289	0.39115	0.006382
cmj047	0.21357	0.0281562	2	39.4344	3.94809	8.45214	0.509905	5.95283	5.95283	42.3121	4.8761	8.03331	0.574979	0.704298	2	1.3495	4	0.0258898	0.0048642	0.144644	0.824602	4	3	0.0235092	-0.0102408	0.0337457	0.952986	4	1.49664	2.15711	0.0537151	0.939721	1.47328	0.0100462	1	0.419298	0.179044	0.259796	0.13332	0.180366	0.08605	0.298432	0.138131	0.94014	0
cmj048	0.11221	0.0224504	3	25.3245	2.41297	6.6153	0.297243	4.88372	4.88372	27.8999	2.13421	6.31918	0.353345	0.738246	2	1.29393	4	0.0175778	-0.00265166	0.15649	0.828584	4	3	0.0262769	-0.00481998	0.0273968	0.951146	4	1.52924	2.26493	0.0329906	0.963784	1.5426	-0.00788376	1	0.401788	0.154344	0.218756	0.124592	0.147826	0.0777539	0.265397	0.124213	0.801346	0
cmj049	0.19028	0.0165585	2	33.2834	3.21958	7.41645	0.590316	5.73471	5.73471	34.2831	6.09325	7.23504	0.613713	0.773242	2	1.26162	4	0.00153908	-0.000465021	0.0469069	0.952019	4	3	0.0127704	-0.00569788	0.00623215	0.986695	4	1.16225	1.79918	0.0401143	0.738109	1.16562	0.0321881	1	0.460212	0.192181	0.296097	0.1844	0.187355	0.114527	0.332771	0.174647	0.559952	0
cmj050	0.23528	0.0218976	2	42.8239	3.76474	8.71699	0.516924	6.28089	6.28089	42.2728	7.11206	7.96077	0.526673	0.720534	2	1.26746	4	0.00365105	-0.000864199	0.021143	0.97607	4	4	0.0128808	-0.00477316	0.00621881	0.985674	4	1.05496	1.65593	-0.0113718	0.725031	1.1612	-0.00565417	1	0.497559	0.200647	0.331019	0.188286	0.213863	0.118125	0.367458	0.179979	0.33002	0.019832
cmj051	0.13739	0.0207885	2	33.9786	5.30362	8.15822	0.675864	5.33895	5.33895	36.6104	7.05147	7.57986	0.858255	0.654426	2	1.41973	4	0.0191264	-0.00219297	0.0895216	0.893545	4	3	0.0358564	-0.0098137	0.0212102	0.952747	4	1.2688	1.9379	0.0786822	0.859856	1.37518	0.0489623	1	0.402707	0.169753	0.257938	0.133122	0.171707	0.0836911	0.291394	0.134495	0.899572	0.026214
cmj052	0.2354	0.0357715	2	40.7386	7.19118	8.27869	0.789189	6.24791	6.24791	41.9554	7.16806	7.80873	0.600689	0.754698	2	1.24981	4	0.000701532	-0.000173102	0.0266392	0.972832	4	4	0.0167861	-0.0103719	0.00796914	0.985617	4	1.1156	1.75916	0.0721701	0.824284	1.33946	0.0663798	1	0.454055	0.194261	0.283002	0.178541	0.180698	0.104491	0.322485	0.170116	0.264104	0.147264
cmj053	0.27415	0.0211272	1	47.2658	4.61593	9.2135	0.557413	6.53746	6.53746	51.7798	5.62319	8.8779	0.50837	0.709553	2	1.358	4	0.000899257	-0.00030935	0.0142448	0.985165	4	4	0.0170381	-0.00753395	0.0163441	0.974152	4	1.0951	1.80898	0.223135	0.875637	1.45362	0.157179	1	0.411457	0.196482	0.261992	0.16414	0.188625	0.104042	0.298318	0.161584	0.371722	0.243576
cmj054	0.11043	0.0273244	3	25.4616	3.23452	6.571	0.328668	4.94321	4.94321	29.2154	3.35888	6.29973	0.364536	0.752277	2	1.27442	4	0.0135963	0.0134349	0.244203	0.728766	4	3	0.0243903	-0.0105095	0.069075	0.917044	4	1.79352	2.64847	0.337495	0.983025	1.58851	0.198954	1	0.364252	0.15416	0.232089	0.132379	0.158976	0.0802983	0.263271	0.128848	1.82383	0.264042
cmj055	0.22844	0.0385935	2	43.8092	4.70889	8.75015	0.646089	6.40576	6.40576	39.4315	6.50579	7.7568	0.521101	0.732074	2	1.21091	4	0.00142845	-0.000276724	0.0122908	0.986558	4	4	0.0157883	-0.00649362	0.0176306	0.973075	4	0.990061	1.52758	0.0665555	0.756575	1.18229	0.083076	1	0.43106	0.155783	0.285601	0.125096	0.16613	0.0816662	0.315473	0.126225	1.08126	0.152222
cmj056	0.17454	0.0319154	2	37.6105	7.84482	8.25054	1.085	5.79667	5.79667	38.0537	9.47312	7.70581	0.93277	0.70258	2	1.32935	4	0.00988927	-0.00248521	0.0380715	0.954524	4	3	0.0173029	-0.00873043	0.0234074	0.96802	4	1.06102	1.65612	0.18731	0.831555	1.35042	0.266529	1	0.282387	0.112953	0.190326	0.0798259	0.115244	0.0495161	0.209293	0.0829098	2.02778	0.234294
cmj057	0.20275	0.0318452	2	37.5244	8.74152	8.27871	1.05131	5.7212	5.7212	39.5373	9.85328	7.66526	1.09019	0.691074	2	1.3398	4	0.0222783	-0.00375446	0.0200257	0.96145	4	4	0.0256029	-0.0104006	0.0232823	0.961515	4	1.12749	1.78177	0.0124634	0.936997	1.5329	-0.00613615	1	0.439733	0.17593	0.276151	0.150868	0.187665	0.101856	0.314975	0.149482	0.553132	0.02479
cmj058	0.14543	0.0241901	2	29.5973	2.98806	7.40411	0.545341	5.10571	5.10571	30.4846	3.95679	7.10582	0.472343	0.689577	2	1.39174	4	0.00179542	-0.000361783	0.0702794	0.928287	4	3	0.0196017	-0.00438971	0.0161992	0.968589	4	1.41331	2.22144	0.0537756	0.923953	1.54483	0.0210993	1	0.298562	0.113868	0.174282	0.0814288	0.098407	0.0479334	0.202792	0.0852987	0.461864	0.03824
cmj059	0.12797	0.0244398	3	26.0866	2.48558	6.7328	0.427001	4.9389	4.9389	25.6935	3.51836	6.18195	0.348349	0.733559	2	1.25168	4	0.00210155	-0.000394775	0.0444402	0.953853	4	3	0.0158969	-0.00366363	0.0186659	0.969101	4	1.19494	1.87143	0.03841	0.854029	1.38727	0.028066	1	0.428387	0.158036	0.259391	0.142032	0.159077	0.0835056	0.298485	0.136734	1.75154	0.103432
cmj060	0.16027	0.0176122	2	30.5443	1.67622	7.28064	0.417282	5.36925	5.36925	26.9377	4.07506	6.3998	0.508093	0.73747	2	1.19194	4	0.00135069	-0.000376705	0.00618987	0.992836	4	4	0.0197844	-0.00543493	0.0305486	0.955102	4	0.982638	1.51398	0.060715	0.813646	1.22964	0.0298126	1	0.298806	0.0958278	0.181117	0.0729167	0.110835	0.04532	0.208294	0.0748932	0.239238	0.06092
cmj061	0.14656	0.0284758	2	28.0285	3.93477	7.62155	0.538585	4.70983	4.70983	32.8683	4.17158	7.18454	0.584913	0.617962	2	1.52544	4	0.185121	0.772699	0.035598	0.00658205	2	3	0.0615819	0.923817	0.0105096	0.00409151	2	4.91823	3.15217	0.0458614	2.84618	0.612374	0.021491	8	0.0419137	0.0223665	0.0422348	0.0225279	0.044692	0.0225272	0.0424189	0.0221977	21.3956	0.092778
cmj062	0.17063	0.0178694	2	31.6476	4.55052	7.41071	0.53769	5.52276	5.52276	31.5336	3.7252	7.14512	0.523271	0.74524	2	1.29376	4	0.0936891	0.00453181	0.130587	0.771192	4	3	0.0263867	-0.00736061	0.0730283	0.907946	4	1.42629	2.00193	0.099609	0.91737	1.4805	0.126997	1	0.313969	0.122793	0.196443	0.0874973	0.121954	0.0598403	0.223091	0.0915678	0.12445	0.034706
cmj063	0.17263	0.0298758	2	40.1997	4.00855	9.12163	0.395422	5.63088	5.63088	41.4904	5.61427	8.51805	0.748021	0.617311	2	1.51274	4	0.00555108	-0.00117853	0.0494645	0.946163	4	3	0.0170759	-0.00610526	0.0431219	0.945907	4	1.19869	1.87672	0.104388	0.823979	1.31422	0.218509	1	0.308159	0.124635	0.211754	0.089685	0.135099	0.0642818	0.23184	0.0948424	0.290516	0.004958
cmj064	0.25012	0.0303959	1	42.8303	3.41158	9.1728	0.521936	6.18327	6.18327	44.7614	3.17716	8.40199	0.544228	0.674087	2	1.35883	4	0.00186544	-0.000347321	0.0390721	0.95941	4	3	0.0244809	-0.0145976	0.0225451	0.967572	4	1.20119	1.85861	0.00758471	0.911046	1.43756	-0.00442029	1	0.456605	0.196651	0.283655	0.166427	0.200472	0.111613	0.325884	0.164458	0.732638	0
cmj065	0.12123	0.0137858	3	21.6703	2.01129	6.72403	0.482644	4.14162	4.14162	25.5933	2.54487	6.40095	0.431878	0.615943	2	1.54552	4	0.242807	0.748243	0.00230811	0.00664166	2	1	0.0921003	0.902198	0.00406881	0.00163328	2	2.00294	0.222876	0.0122051	1.22191	-1.09519	0.00923738	8	0.0738677	0.0481555	0.0704917	0.044918	0.0728678	0.0443891	0.071772	0.0455875	31.0621	0.797874
cmj066	0.15332	0.0331218	2	26.9698	3.37085	7.26139	0.47642	4.74934	4.74934	27.7318	4.62058	6.48568	0.47853	0.654055	2	1.36559	4	0.0189082	-0.00361486	0.0983336	0.886373	4	3	0.0226735	-0.0063893	0.0295312	0.954185	4	1.27382	1.93573	0.0546457	0.792812	1.2714	0.0376892	1	0.426595	0.166912	0.285322	0.153419	0.177254	0.0904788	0.315243	0.147343	1.07426	0.075056
cmj067	0.22961	0.0270443	2	41.3253	3.85509	8.57132	0.608701	6.15454	6.15454	44.2318	4.62839	8.04022	0.55695	0.71804	2	1.30639	4	0.00075726	-5.58153e-05	0.0152538	0.984045	4	4	0.0159755	-0.0110687	0.0262093	0.968884	4	1.15187	1.77958	-0.000856274	0.887586	1.39552	-0.00669334	1	0.477009	0.192144	0.306235	0.18154	0.208736	0.119878	0.346181	0.174315	1.16672	0.028324
cmj068	0.22569	0.0188128	2	42.4955	5.952	8.50461	0.858827	6.38348	6.38348	41.4664	6.37146	7.83746	0.738484	0.75059	2	1.22777	4	0.0107125	-0.00153846	0.0839191	0.906907	4	3	0.0184905	-0.0115235	0.0506475	0.942385	4	1.35926	2.04718	0.192744	0.984624	1.53484	0.155254	1	0.399054	0.191019	0.252141	0.156302	0.182887	0.107182	0.288173	0.157275	0.767792	0.040558
cmj069	0.1457	0.0300358	2	30.3753	4.59177	7.39084	0.511237	5.26092	5.26092	23.4273	5.55147	6.04832	0.665854	0.711816	2	1.14967	4	0.00122324	-0.000117837	0.0285467	0.970348	4	4	0.0137809	-0.00366211	0.0144045	0.975477	4	1.04466	1.6383	-0.0133927	0.726551	1.16059	-0.0269359	1	0.493106	0.181396	0.312115	0.155198	0.176482	0.0898879	0.350769	0.152563	0.833712	0.014874
cmj070	0.30367	0.0435662	1	58.5346	4.2478	9.9952	0.557829	7.47818	7.47818	55.2913	4.06313	9.41894	0.531745	0.748178	2	1.25952	4	0.00602331	-0.00261795	0.0332221	0.963373	4	4	0.0318114	-0.0165713	0.0516302	0.93313	4	1.24927	1.92351	0.0691319	0.949581	1.49911	0.0668909	1	0.475518	0.212863	0.32055	0.174677	0.227182	0.11811	0.356242	0.175478	0.853292	0.075794
cmj071	0.24304	0.0310047	1	43.484	3.43892	8.91305	0.330204	6.26026	6.26026	44.0197	4.09093	8.16737	0.531242	0.70237	2	1.30464	4	0.00186189	-0.000509007	0.053229	0.945418	4	3	0.0192343	-0.0101079	0.0280581	0.962815	4	1.25307	1.93118	0.0271313	0.875329	1.37811	0.00930056	1	0.445946	0.174205	0.275205	0.152898	0.186813	0.0959776	0.31618	0.148786	0.65473	0.052428
cmj072	0.18699	0.0298781	2	37.1832	4.13754	8.2613	0.541809	5.74971	5.74971	38.3584	3.49176	7.81942	0.398616	0.695981	2	1.35997	4	0.00105432	-8.25384e-05	0.00563534	0.993393	4	4	0.0191946	-0.007401	0.0162968	0.97191	4	1.01527	1.59029	0.0102278	0.926257	1.47959	-0.00924275	1	0.446459	0.165755	0.256668	0.145492	0.165853	0.0956486	0.303062	0.14228	1.5329	0.009916
cmj073	0.15621	0.0393473	2	32.9996	5.82523	8.07774	0.786057	5.18547	5.18547	33.4897	7.18283	7.47686	0.789197	0.641946	2	1.44189	4	0.000840369	-0.000184845	0.00615234	0.993192	4	4	0.0169982	-0.00339648	0.0143394	0.972059	4	1.0319	1.63377	0.0712422	0.812242	1.34471	0.093633	1	0.439331	0.154419	0.285274	0.141913	0.171242	0.0865633	0.318337	0.13511	1.58671	0.043198
cmj074	0.18369	0.0269306	2	32.5692	5.68147	7.57835	0.792508	5.46202	5.46202	30.0428	7.57001	6.82409	0.78925	0.720739	2	1.24937	4	0.00213372	-0.000251101	0.0537588	0.944359	4	3	0.0174722	-0.00570628	0.0231561	0.965078	4	1.15587	1.77705	0.0312569	0.814759	1.29169	0.0303424	1	0.443041	0.171765	0.273434	0.14509	0.167749	0.0938443	0.312098	0.143552	2.07135	0.082862
cmj075	0.16925	0.0290904	2	35.0786	4.80552	7.39073	0.671629	6.03771	6.03771	31.7131	5.65835	6.8615	0.654984	0.81693	2	1.13644	4	0.00140075	-0.000417975	0.0556533	0.943364	4	4	0.00884944	-0.00708082	0.0457687	0.952463	4	1.26727	1.97287	0.297534	0.97469	1.59671	0.29061	1	0.353029	0.177178	0.226074	0.139091	0.151633	0.0890401	0.255547	0.140375	1.86081	0.121154
cmj076	0.1246	0.0205403	3	28.5546	5.74429	7.45609	0.873773	4.85318	4.85318	32.8437	5.77743	7.16503	0.797594	0.650901	2	1.47636	4	0.00179912	-0.000579608	0.0818712	0.916909	4	3	0.0146681	-0.00951905	0.0383011	0.95655	4	1.31208	2.02773	0.286964	0.873225	1.41286	0.294878	1	0.353082	0.156957	0.244605	0.137633	0.168163	0.0891288	0.268325	0.133844	2.86625	0.210398
cmj077	0.11905	0.019016	3	24.1128	3.12694	6.43829	0.503019	4.78106	4.78106	19.1537	4.67756	5.46754	0.607171	0.742598	2	1.14358	4	0.00380634	-0.00128636	0.0202365	0.977244	4	4	0.0126671	-0.00400367	0.0176999	0.973637	4	1.01854	1.52727	0.0891437	0.750413	1.14302	0.0494215	1	0.446267	0.187841	0.277773	0.171053	0.172493	0.0964196	0.31615	0.164043	3.05523	0.064454
cmj078	0.0757	0.0164815	3	17.0084	2.25359	6.65904	0.248676	3.31891	3.31891	23.5421	3.23574	6.27349	0.475124	0.498406	2	1.89023	4	0.109437	0.106895	0.224593	0.559075	4	3	0.0548822	-0.0110033	0.101958	0.854163	4	2.395	3.06389	0.0570722	1.11118	1.74738	0.0106259	1	0.395883	0.143136	0.262566	0.11162	0.183697	0.0822613	0.293436	0.114904	7.78004	0.075742
cmj079	0.22311	0.0336341	2	42.3201	4.48513	8.50221	0.574463	6.34256	6.34256	43.7838	5.59288	8.014	0.640149	0.745989	2	1.26353	4	0.00245546	-0.000596552	0.0482468	0.949894	4	4	0.0125399	-0.00533333	0.0277478	0.965046	4	1.28891	2.05322	0.105195	0.940372	1.55279	0.0984193	1	0.441401	0.207926	0.285986	0.185079	0.207236	0.125733	0.323478	0.181185	1.676	0.083548
cmj080	0.22109	0.0667463	2	43.5701	6.75784	8.42055	0.617042	6.58777	6.58777	43.6967	7.68339	8.07187	0.557731	0.782344	2	1.22528	4	0.00377305	-0.000315691	0.0176313	0.978911	4	3	0.0236929	-0.0140877	0.036577	0.953818	4	1.17217	1.81414	0.0401413	0.92882	1.47242	0.0758521	1	0.454288	0.186985	0.274178	0.176811	0.183794	0.109383	0.317727	0.167433	1.97902	0.087082
cmj081	0.23311	0.0635874	2	43.2385	3.91294	8.72675	0.671514	6.35357	6.35357	43.4098	5.87008	8.05716	0.806639	0.728057	2	1.26813	4	0.00240479	-0.000310934	0.0229388	0.974967	4	3	0.0175936	-0.0104142	0.0218283	0.970992	4	1.15555	1.79927	0.0388487	0.891345	1.44049	0.0592965	1	0.449655	0.189015	0.285639	0.176084	0.197376	0.116708	0.324618	0.16885	1.8804	0.145154
cmj082	0.20946	0.0385925	2	41.0287	4.76819	8.58585	0.586128	6.08546	6.08546	42.3834	4.03891	7.89091	0.557323	0.708778	2	1.29668	4	0.0035161	-0.000809543	0.0327909	0.964503	4	4	0.0174556	-0.00627238	0.0176867	0.97113	4	1.15008	1.82852	0.0241643	0.850232	1.38458	0.0584421	1	0.436659	0.180614	0.28647	0.156032	0.183795	0.0988733	0.319672	0.153084	2.43945	0.066564
cmj083	0.18992	0.0502599	2	34.0838	4.78192	7.6244	0.464992	5.68614	5.68614	37.0621	3.79425	7.22655	0.352519	0.745782	2	1.27091	4	0.0052744	-0.000428307	0.024915	0.970239	4	4	0.0153367	-0.00527179	0.0163112	0.973624	4	1.21706	1.91737	0.00204535	0.906339	1.48236	-1.7322e-05	1	0.450653	0.176606	0.272122	0.167808	0.174439	0.104314	0.314367	0.159507	2.07249	0.08993
cmj084	0.17927	0.0380572	2	36.791	3.84963	8.23048	0.56583	5.73825	5.73825	35.1665	3.58456	7.56039	0.548056	0.697196	2	1.31754	4	0.00751439	-0.00132783	0.0525025	0.941311	4	4	0.0302918	-0.0112578	0.0525959	0.92837	4	1.18159	1.80229	0.0861126	0.936834	1.47274	0.0512774	1	0.409845	0.180222	0.255563	0.157864	0.17928	0.106508	0.292997	0.15501	0	0.073632
cmj085	0.25288	0.0206879	1	50.0814	5.30047	8.79724	0.537573	7.35269	7.35269	47.7217	4.08245	8.07774	0.420292	0.835795	2	1.09861	4	0.00020387	0.00129744	0.255474	0.743025	4	3	0.000125803	-0.00462195	0.244472	0.760024	4	1.27091	2.06635	0.900314	0.915994	1.57535	0.892297	2	0.293332	0.169446	0.278545	0.146789	0.181191	0.0903597	0.271868	0.145066	0.007898	0.683986
cmj086	0.25459	0.024859	1	42.1543	3.53823	8.98643	0.75297	6.09895	6.09895	47.9873	6.4322	8.51062	0.611296	0.678684	2	1.39542	4	0.249088	0.745057	0.00119691	0.0046589	2	1	0.088483	0.903454	0.00694692	0.00111595	2	4.62523	1.45792	0.0151016	6.47788	3.07151	0.025292	8	0.0799243	0.0605795	0.0769604	0.0568472	0.0890264	0.0611728	0.0792221	0.0580237	11.7377	0.54828
cmj087	0.16289	0.0316768	2	30.9748	4.14798	8.50404	0.692812	4.66348	4.66348	40.9022	3.86653	8.29752	0.502657	0.548384	2	1.77925	4	0.228742	0.758442	0.00737073	0.00544524	2	2	0.0871567	0.909546	0.0021044	0.00119331	2	2.13565	-0.390827	0.00944134	1.16684	-2.24597	0.00527877	8	0.0772259	0.0530696	0.0773162	0.0527443	0.0800815	0.0523226	0.0776044	0.0525753	24.2459	0.402232
cmj088	0.11883	0.0200267	3	26.5553	3.49237	6.99746	0.537377	4.83285	4.83285	29.4605	5.04217	6.76504	0.583717	0.690658	2	1.3998	4	0.0028016	-0.000462786	0.0176154	0.980046	4	4	0.0143243	-0.00591895	0.0383745	0.95322	4	1.14134	1.78008	0.207428	0.91502	1.47758	0.210747	1	0.38641	0.178364	0.248108	0.139468	0.16666	0.0912026	0.280175	0.141208	0	0.017722
cmj089	0.18372	0.0362248	2	24.3432	6.70479	6.14739	0.740047	4.98112	4.98112	27.8199	6.0401	6.31588	0.657938	0.810282	2	1.26796	4	0.00219572	-0.000517241	0.0697291	0.928592	4	4	0.0138554	-0.0068432	0.0307328	0.962255	4	1.26766	1.92312	0.0891682	0.864882	1.37686	0.0872379	1	0.405326	0.166808	0.257673	0.145518	0.158495	0.0854382	0.290515	0.141232	0	0.039082
cmj090	0.22022	0.0411651	2	52.846	4.97142	9.64968	0.629842	6.993	6.993	51.3471	6.41822	8.98721	0.81326	0.724687	2	1.28517	4	0.00571416	-0.00072946	0.0207761	0.974239	4	4	0.0301259	-0.0162127	0.0336224	0.952464	4	1.08085	1.64841	0.065373	0.906065	1.42342	0.0720303	1	0.465258	0.196751	0.310422	0.159665	0.209896	0.107396	0.345258	0.161334	0	0
cmj091	0.43901	0.0557165	1	63.1071	9.78693	11.7353	1.1101	7.05051	7.05051	64.2593	7.55259	11.106	1.04681	0.600794	2	1.5752	4	0.273478	0.718883	0.000300797	0.00733818	2	1	0.186405	0.773123	0.0157558	0.0247156	2	2.19075	-0.0584968	0.00786749	2.56445	0.485714	0.0319727	8	0.100168	0.0697071	0.0943319	0.0629271	0.0915164	0.0565492	0.0957558	0.063726	9.28944	4.18483
cmj092	0.2852	0.0356699	1	49.3703	5.37567	10.5989	0.658793	6.02304	6.02304	64.2062	4.29639	10.2147	0.351691	0.568271	2	1.69593	4	0.207362	0.714906	0.0617791	0.0159532	2	3	0.0332161	0.901345	0.0638416	0.00159725	2	7.19431	5.75635	0.121876	5.92751	3.88677	0.085726	8	0.0528371	0.0315224	0.0483867	0.0270826	0.0480012	0.0261771	0.0496734	0.027903	9.85211	2.27305
cmj093	0.1328	0.00629903	2	28.7396	2.48869	6.91449	0.334481	5.3073	5.3073	28.6339	3.48616	6.41325	0.362223	0.767562	2	1.20838	4	0.00150854	-0.000408314	0.00879197	0.990108	4	4	0.0175843	-0.00496699	0.0195338	0.967849	4	1.1014	1.71087	0.0586442	0.907181	1.46176	0.0512388	1	0.408641	0.158271	0.249321	0.13776	0.150873	0.0839551	0.285734	0.133887	0	0.033334
cmj094	0.21839	0.0249939	2	40.611	3.67571	8.3705	0.49058	6.18396	6.18396	37.4021	5.27939	7.45497	0.67207	0.73878	2	1.20553	4	0.00181628	-0.00059737	0.00694575	0.991835	4	4	0.0202251	-0.00830285	0.0151585	0.972919	4	0.943229	1.47451	0.0993142	0.748112	1.21651	0.0969694	1	0.44468	0.180091	0.308152	0.1565	0.188799	0.0994399	0.335368	0.153708	0	0
cmj095	0.222356	0.0282186	2	43.2098	3.66107	8.62582	0.474766	6.39676	6.39676	38.6772	4.69886	7.67384	0.733584	0.741582	2	1.19964	4	0.00553822	-0.000195136	0.0609798	0.933677	4	3	0.0160887	-0.00716019	0.0210481	0.970023	4	1.17181	1.79734	0.0721076	0.781594	1.25021	0.0546844	1	0.447233	0.178819	0.304687	0.167426	0.19439	0.104714	0.334734	0.16048	0.004116	0.019832
cmj096	0.1669	0.0244349	2	34.8714	2.68912	10.2537	0.538254	4.36732	4.36732	48.2211	3.885	9.69951	0.575595	0.425928	2	2.22093	4	0.0536812	0.171706	0.591799	0.182814	3	2	0.0225847	0.172582	0.769994	0.03484	3	8.4081	10.6986	0.303169	7.50607	10.1359	0.386468	4	0.178851	0.0842504	0.124155	0.0658009	0.0883306	0.0526911	0.136425	0.0676806	0	0.021256
cmj097	0.19412	0.0299173	2	42.4158	4.86575	8.78189	0.551723	6.17697	6.17697	45.9451	4.37179	8.36089	0.454515	0.703376	2	1.35356	4	0.036107	0.187732	0.633608	0.142552	3	2	0.00913909	0.157093	0.81457	0.0191982	3	15.2015	16.2464	0.179686	14.9359	15.8897	0.180788	5	0.163127	0.107303	0.100036	0.0734082	0.0926001	0.0693915	0.118053	0.0795276	0.37508	0.301014
cmj098	0.15101	0.019941	2	29.4538	2.57128	7.12703	0.384954	5.27109	5.27109	30.402	3.34684	6.69585	0.45399	0.739591	2	1.2703	4	0.00365007	-0.000522542	0.0670833	0.929789	4	3	0.0210839	-0.00571763	0.0240925	0.960541	4	1.28416	1.96977	0.0640688	0.908307	1.46062	0.0530617	1	0.405151	0.150559	0.249654	0.126152	0.151483	0.0765366	0.284956	0.124467	0	0
cmj099	0.21719	0.0281766	2	39.884	4.90823	8.07663	0.541578	6.28394	6.28394	37.9695	5.18016	7.52152	0.491358	0.778039	2	1.19694	4	0.00179245	-0.000456953	0.0040268	0.994638	4	4	0.017975	-0.00929656	0.0168527	0.974469	4	1.02854	1.64132	-0.00135337	0.846114	1.36487	0.0138314	1	0.382985	0.132053	0.2283	0.0928327	0.133988	0.0586293	0.263799	0.098959	0	0
cmj100	0.33694	0.0261218	1	55.7636	3.65335	9.96287	0.507303	7.30025	7.30025	49.2858	7.04685	9.04376	0.808312	0.732746	2	1.23883	4	0.00664693	-0.00166865	0.0479632	0.947058	4	4	0.0261032	-0.0171077	0.0439506	0.947054	4	1.1133	1.69536	0.0536523	0.900595	1.40454	0.0233806	1	0.345335	0.123678	0.232137	0.092285	0.14992	0.063936	0.25661	0.0968747	0	0
cmj101	0.2399	0.00809321	2	47.2977	4.70445	9.15699	0.656565	6.59014	6.59014	44.2535	5.07534	8.60457	0.540019	0.719684	2	1.30567	4	0.00419006	-0.000579084	0.0364421	0.959947	4	4	0.0248389	-0.0122091	0.0397457	0.947624	4	1.21627	1.83789	0.0942167	0.938765	1.4528	0.0736458	1	0.417855	0.178403	0.26627	0.141302	0.190525	0.0956556	0.302959	0.143142	0	0
cmj102	0.24143	0.0305296	1	41.9726	4.9546	9.13901	0.677917	5.90686	5.90686	50.4503	3.24665	8.75185	0.393418	0.646335	2	1.48164	4	0.217768	0.774665	0.00069915	0.00686822	2	1	0.0746458	0.922463	0.00176567	0.0011257	2	2.48422	0.0947844	0.0101844	1.61917	-1.21207	0.0070935	8	0.0824663	0.0568361	0.0804996	0.0551808	0.0827814	0.0542813	0.0813478	0.0552586	11.3303	0.784424
cmj103	0.19055	0.0324268	2	36.7049	4.89964	8.16383	0.619264	5.72976	5.72976	43.3312	4.88482	7.88576	0.552352	0.701848	2	1.37628	4	0.00162531	-0.000736757	0.00721689	0.991895	4	4	0.0189622	-0.0121568	0.0211655	0.972029	4	1.05268	1.66242	0.025317	0.947506	1.50946	0.00530503	1	0.443017	0.163098	0.255109	0.134942	0.156981	0.0830796	0.300107	0.133898	0	0
cmj104	0.18907	0.0650667	2	33.6374	5.4823	7.30274	0.690558	5.85566	5.85566	38.3563	5.27905	7.26311	0.565104	0.801844	2	1.24036	4	0.0216347	-0.00577195	0.0720788	0.912058	4	4	0.0513325	-0.0149709	0.160465	0.803173	4	1.31457	2.00021	0.112569	1.24477	1.8951	0.197656	1	0.400932	0.166399	0.260118	0.121271	0.178869	0.0805117	0.292959	0.12566	0	0
cmj105	0.16526	0.024822	2	34.7024	2.61732	8.21275	0.555363	5.42674	5.42674	39.1829	3.82787	7.72142	0.554435	0.66077	2	1.42285	4	0.000905584	-0.000401569	0.0287142	0.970782	4	3	0.0158215	-0.00884315	0.0187104	0.974311	4	1.16664	1.85086	0.0765724	0.837569	1.38487	0.0630335	1	0.447709	0.168545	0.278507	0.139221	0.156624	0.0793014	0.315204	0.137446	0	0
cmj106	0.20701	0.0282863	2	37.0429	3.59723	8.05566	0.474225	5.87966	5.87966	36.6902	5.85336	7.40462	0.624096	0.729879	2	1.25936	4	0.00135704	-0.000310069	0.00646454	0.992488	4	4	0.0186382	-0.00933536	0.016905	0.973792	4	0.986663	1.50301	0.0239326	0.774327	1.2185	0.00123247	1	0.469772	0.180297	0.318483	0.167364	0.191937	0.099962	0.349292	0.160567	0	0.096312
cmj107	0.30175	0.0500858	1	45.8691	8.36023	8.6679	0.927616	6.71659	6.71659	49.3665	8.01953	8.33189	0.695063	0.774881	2	1.24049	4	0.00128844	-0.000225935	0.00587481	0.993063	4	4	0.0198639	-0.014591	0.0237829	0.970944	4	1.11112	1.75879	0.028692	0.873981	1.39981	0.0494882	1	0.475992	0.199838	0.311223	0.182394	0.206705	0.116691	0.348574	0.176258	0.109878	0
cmj108	0.09239	0.0156249	3	22.7703	3.93763	7.026	0.753213	4.11724	4.11724	28.7571	4.70057	6.87248	0.670008	0.586001	2	1.66919	4	0.0378355	0.00290118	0.403833	0.55543	4	3	0.043979	-0.0148938	0.283304	0.687611	4	3.05499	4.51836	0.334398	1.66314	2.63908	0.263789	1	0.319109	0.114262	0.218425	0.0760768	0.149269	0.0530147	0.240646	0.0808149	0.187778	0.03824
cmj109	0.2383	0.0532211	2	40.3974	7.78163	8.20668	0.882381	6.29803	6.29803	42.6724	4.14373	7.77127	0.480037	0.767427	2	1.23392	4	0.0606321	0.214342	0.583829	0.141197	3	2	0.0137324	0.174937	0.788305	0.0230251	3	13.8075	15.2995	0.166904	12.4348	13.9975	0.187364	5	0.18541	0.105722	0.10783	0.071385	0.0872298	0.0603813	0.128678	0.0771434	0.699168	0.161504
cmj110	0.2163	0.0339369	2	38.9561	6.38217	8.48407	0.784773	5.93319	5.93319	44.0495	4.354	8.13722	0.54993	0.699333	2	1.37147	4	0.0205438	-0.00137375	0.0988988	0.881931	4	3	0.0268074	-0.0153486	0.0563402	0.932201	4	1.4068	2.09421	0.0536607	1.02842	1.63323	0.0390274	1	0.432875	0.179517	0.267157	0.138401	0.171988	0.0866105	0.305857	0.141196	0.205348	0.083548
cmj111	0.1211	0.0174584	3	28.7013	2.07136	6.89421	0.268568	5.31346	5.31346	28.6041	2.21454	6.55912	0.261832	0.770713	2	1.23443	4	0.0106711	-0.00500062	0.0634458	0.930884	4	4	0.0307121	-0.0164916	0.0466521	0.939128	4	1.24388	1.92716	0.211078	0.903513	1.41196	0.183314	1	0.36509	0.148896	0.241505	0.124656	0.151897	0.0822624	0.268242	0.123914	0.488874	0.127484
cmj112	0.19273	0.0192456	2	36.173	3.48172	8.21226	0.423995	5.61012	5.61012	40.6344	5.9185	8.01419	0.540381	0.683139	2	1.42852	4	0.0125564	-0.00124015	0.0698676	0.918816	4	3	0.021512	-0.0114505	0.0387405	0.951198	4	1.29416	1.95837	0.155426	0.926662	1.45058	0.106086	1	0.410213	0.179971	0.272232	0.146373	0.18459	0.100161	0.303497	0.147723	0.308032	0.096998
cmj114	0.1625	0.0255425	2	33.2025	3.05626	7.3244	0.37508	5.79148	5.79148	33.0626	4.44863	6.93162	0.5529	0.79071	2	1.19687	4	0.00241868	-0.00111052	0.0309645	0.967727	4	4	0.0207436	-0.0130153	0.0279481	0.964324	4	1.15488	1.79231	0.111424	0.829259	1.31199	0.103069	1	0.414054	0.163557	0.268806	0.138163	0.162053	0.0856136	0.300065	0.135094	0.258778	0.118254
cmj115	0.18748	0.0295656	2	37.2881	4.17643	8.16751	0.603413	5.82673	5.82673	33.8616	6.67421	7.16062	0.779147	0.713404	2	1.22893	4	0.00131535	-0.000320568	0.00376928	0.995236	4	4	0.0198974	-0.00496935	0.0146018	0.97047	4	0.973445	1.48955	0.0182417	0.767678	1.20331	0.0231537	1	0.462924	0.169944	0.305094	0.150638	0.183093	0.0922285	0.338377	0.146675	0.275028	0.06514
cmj116	0.14133	0.0166569	2	28.1987	3.21045	7.92428	0.437483	4.54297	4.54297	28.3512	3.04225	6.65379	0.33309	0.573297	2	1.46463	4	0.00335691	-0.000581082	0.046696	0.950528	4	3	0.018884	-0.00397928	0.0150611	0.970034	4	1.05695	1.62068	-0.00684051	0.726131	1.15799	0.00188247	1	0.465527	0.166733	0.30778	0.146632	0.180499	0.0971309	0.340436	0.143453	0.16933	0.058758
cmj118	0.19424	0.0381537	2	38.222	4.50411	7.98678	0.504438	6.09318	6.09318	42.2134	5.52066	7.75415	0.472419	0.762909	2	1.2726	4	0.00248463	-0.00018313	0.0123362	0.985362	4	4	0.0201234	-0.010963	0.0213167	0.969523	4	1.11147	1.75594	0.00987667	0.896464	1.43506	0.01221	1	0.46865	0.181693	0.291193	0.164293	0.188365	0.104016	0.33253	0.158622	0.083182	0
cmj119	0.16256	0.0234821	2	32.8371	2.59537	7.59347	0.377656	5.52032	5.52032	34.1422	4.13511	7.17076	0.4524	0.726982	2	1.29898	4	0.00123787	-0.000311611	0.00375589	0.995318	4	4	0.0186315	-0.00684655	0.0176345	0.970581	4	1.06181	1.63932	0.0499051	0.817903	1.28453	-0.00457264	1	0.457213	0.178391	0.293464	0.156503	0.180161	0.0981225	0.329508	0.153588	0.079236	0
cmj120	0.22248	0.0375831	2	38.5718	4.74405	7.98893	0.51695	6.14859	6.14859	41.2592	5.93663	7.56654	0.553799	0.769638	2	1.23061	4	0.00247149	-0.000599761	0.030577	0.967551	4	4	0.0179249	-0.00597897	0.0255035	0.962551	4	1.26194	1.98696	-0.00446226	0.950077	1.53318	0.0130352	1	0.445359	0.178558	0.269981	0.155223	0.176453	0.0983633	0.311757	0.151471	0.070294	0
cmj121	0.15245	0.0589545	2	31.7657	6.65587	7.7284	0.8486	5.21007	5.21007	32.9181	7.69463	7.03655	0.737827	0.674146	2	1.35057	4	0.0208336	-0.00500375	0.0644819	0.919688	4	3	0.032968	-0.0107582	0.029345	0.948445	4	1.23893	1.93902	0.0788299	0.86314	1.40881	0.0684916	1	0.423099	0.162364	0.260853	0.12821	0.157227	0.078336	0.297551	0.128877	0.0712	0
cmj122	0.34711	0.0434457	1	45.2904	6.16327	9.71775	0.826324	6.14496	6.14496	58.1369	5.37332	9.56864	0.707066	0.632344	2	1.55715	4	0.240174	0.755389	0.000564413	0.00387278	2	1	0.0942954	0.902609	0.00169531	0.00140004	2	2.68334	-1.11482	0.00708357	0.861392	-3.34334	0.00368998	8	0.0638465	0.0476191	0.0674251	0.0509474	0.0756944	0.0542036	0.0672978	0.0501141	10.4781	1.88468
cmj123	0.18368	0.0311711	2	34.9892	4.68951	8.23699	0.634025	5.41004	5.41004	40.9723	3.81716	8.16321	0.623287	0.656798	2	1.5089	4	0.00430809	-0.000959022	0.0272668	0.969384	4	4	0.0250544	-0.00863341	0.0187723	0.964807	4	1.0562	1.65378	-0.0124887	0.840992	1.36212	0.0317666	1	0.442311	0.168339	0.286734	0.145752	0.18053	0.0920761	0.321144	0.142933	0.095618	0.048156
cmj124	0.1382	0.0278062	2	29.798	2.52291	7.02488	0.303115	5.40704	5.40704	31.4475	4.25699	6.81299	0.277724	0.769698	2	1.26002	4	0.00706423	-0.00095259	0.0804991	0.913389	4	3	0.0209448	-0.00809661	0.036683	0.950469	4	1.23424	1.83661	0.140976	0.850648	1.33357	0.0995783	1	0.410526	0.161179	0.275429	0.14648	0.175945	0.0914495	0.304482	0.141192	0.11791	0.084286
cmj125	0.28189	0.0464279	1	48.3389	7.22262	9.91041	0.85367	6.22956	6.22956	61.0738	6.27165	9.78002	0.624904	0.628588	2	1.56994	4	0.219336	0.770615	0.00546494	0.00458385	2	1	0.0610552	0.93657	0.00127514	0.00109998	2	1.99994	-0.152419	0.0106236	0.351163	-2.21204	0.00420355	8	0.0856731	0.05132	0.0843458	0.0496478	0.0869029	0.0475434	0.0850342	0.0496453	13.9361	1.76636
cmj127	0.23774	0.037858	2	44.1503	7.92528	8.64267	0.84088	6.53078	6.53078	42.7213	6.90304	8.16008	0.8225	0.755643	2	1.24948	4	0.00224066	-0.000557302	0.024567	0.97375	4	4	0.0188309	-0.0089148	0.03176	0.958324	4	1.13225	1.74661	0.110969	0.956961	1.51633	0.0507969	1	0.422776	0.17642	0.258423	0.145661	0.170881	0.0962011	0.297585	0.143907	0.193962	0.133918
cmj128	0.30351	0.0331204	1	54.0799	4.99132	10.0649	0.606825	6.86789	6.86789	51.9655	6.06218	9.17669	0.919756	0.682358	2	1.33617	4	0.00109941	-0.00025665	0.00833317	0.990824	4	4	0.0182533	-0.00913495	0.0191381	0.971744	4	1.01981	1.62304	0.0395392	0.86111	1.39879	0.110015	1	0.444341	0.191267	0.293545	0.160939	0.194934	0.105563	0.327391	0.15929	0.07946	0.056648
cmj129	0.19813	0.0321383	2	41.4173	5.94407	8.66745	0.911301	6.08483	6.08483	45.8473	8.6023	8.20033	0.99186	0.702033	2	1.34767	4	0.000943619	-0.000295253	0.0234912	0.97586	4	4	0.0127719	-0.00668437	0.0200587	0.973854	4	1.10261	1.75386	0.152851	0.834933	1.38557	0.207972	1	0.425493	0.18085	0.297236	0.162908	0.18385	0.0993406	0.322659	0.157034	0.139536	0.05881
cmj130	0.1245	0.0122147	3	29.5512	2.91982	8.66353	0.565299	4.35951	4.35951	35.9698	2.21957	8.34966	0.449224	0.503202	2	1.91527	4	0.0172217	0.0807475	0.336214	0.565816	4	3	0.052563	-0.0281862	0.188117	0.787507	4	3.52656	4.69541	0.42611	1.17785	1.84	0.373326	2	0.346404	0.14108	0.275292	0.113798	0.197532	0.0823909	0.28769	0.115176	0.596634	0.086448
cmj131	0.13296	0.0201241	2	29.37	3.46012	7.02945	0.463644	5.34822	5.34822	29.2948	3.85387	6.58774	0.502347	0.760831	2	1.23176	4	0.0133461	-0.000999571	0.059679	0.927974	4	3	0.0213517	-0.00478849	0.0231537	0.960283	4	1.15638	1.76676	0.00961384	0.829755	1.35347	-0.0157588	1	0.41295	0.148158	0.254922	0.144269	0.153436	0.0919146	0.290603	0.136044	0.117124	0
cmj132	0.21075	0.0440708	2	39.5744	4.63135	8.17429	0.56107	6.24842	6.24842	42.0391	5.83678	8.05928	0.726068	0.7644	2	1.28981	4	0.0362442	-0.0044116	0.064486	0.903681	4	3	0.0484316	-0.0160811	0.0331545	0.934495	4	1.17009	1.7745	0.0519572	0.802796	1.29296	0.0834226	1	0.434046	0.177828	0.295001	0.163119	0.191676	0.105905	0.324796	0.156739	0.133452	0.016298
cmj133	0.22189	0.025443	2	43.8692	2.48663	8.83656	0.369041	6.33715	6.33715	47.1883	6.59494	8.43947	0.662857	0.717152	2	1.33174	4	0.00104897	-0.000232158	0.00424904	0.994934	4	4	0.0160577	-0.00559652	0.0153248	0.974214	4	0.989741	1.5803	0.145644	0.811372	1.34758	0.21196	1	0.422345	0.192772	0.294828	0.164283	0.191598	0.101876	0.321187	0.161514	0.105062	0.025528
cmj134	0.24115	0.0373127	1	47.6611	5.84891	9.324	0.804058	6.52325	6.52325	56.7194	9.48435	9.09582	0.750208	0.699619	2	1.39437	4	0.00100993	-0.000316411	0.00430672	0.995	4	4	0.015822	-0.00782711	0.0176188	0.974386	4	1.1008	1.76267	0.0390458	0.879252	1.43971	0.0951364	1	0.468434	0.192796	0.306321	0.171647	0.199825	0.113731	0.342652	0.166715	0.137302	0
cmj135	0.11995	0.0204093	3	23.12	2.25834	6.85268	0.435887	4.383	4.383	30.708	2.23453	6.90845	0.321015	0.639605	2	1.57619	4	0.223354	0.769715	0.00044892	0.00648164	2	2	0.0857929	0.906194	0.00522285	0.0027899	2	2.05204	-0.253355	0.0112849	2.23606	-0.567418	0.0169878	8	0.079022	0.0511362	0.0753482	0.0483217	0.0755665	0.0456868	0.0764716	0.0486285	32.0529	0.272108
cmj136	0.17335	0.0519953	2	38.881	8.10379	7.99277	0.858146	6.24999	6.24999	34.7882	9.10444	7.4393	0.947578	0.781956	2	1.19029	4	0.00449038	-0.000376015	0.0433894	0.952496	4	3	0.0307776	-0.0123452	0.0322508	0.949317	4	1.11409	1.66849	0.0262704	0.826902	1.29069	0.0294988	1	0.439034	0.170302	0.288265	0.152076	0.181185	0.0934399	0.321138	0.147554	0.181428	0
cmj137	0.18867	0.0255823	2	37.641	2.60127	8.44226	0.341689	5.69091	5.69091	42.2452	3.46266	8.00142	0.389719	0.674098	2	1.406	4	0.017212	-0.00470866	0.0822616	0.905235	4	3	0.0291321	-0.0137324	0.0477343	0.936866	4	1.3118	2.00699	0.208094	0.938825	1.5017	0.140438	1	0.412784	0.180882	0.274512	0.151933	0.18865	0.0987115	0.306067	0.150757	0.3095	0
cmj138	0.26499	0.0321988	1	49.429	9.02648	9.12608	1.24579	6.94403	6.94403	66.4227	10.4836	9.9256	1.00283	0.760899	2	1.42937	4	0.00115044	0.0339054	0.37938	0.585564	4	3	0.0017285	-0.00393068	0.337803	0.664399	4	1.77274	2.88934	1.12459	1.13604	2.02875	1.1718	2	0.308292	0.158407	0.285089	0.122151	0.197389	0.0872914	0.282029	0.125795	0.326604	0.342944
cmj139	0.14803	0.0379374	2	30.3852	3.89688	7.71844	0.388764	5.03039	5.03039	35.3747	4.30619	7.40392	0.590966	0.651736	2	1.47184	4	0.0887196	-0.00122236	0.272664	0.639839	4	3	0.0643378	-0.0170144	0.131574	0.821103	4	2.44945	3.5505	0.104246	1.26964	1.98274	0.0573951	1	0.406212	0.149382	0.267777	0.112852	0.185307	0.0728078	0.299767	0.115506	0.206622	0
cmj140	0.23672	0.0408785	2	48.2796	3.2188	9.76867	0.476386	6.30889	6.30889	48.9054	5.12278	9.04926	0.583575	0.645829	2	1.43437	4	0.0937286	0.00175043	0.0881063	0.816415	4	3	0.0291174	-0.0116695	0.0333435	0.949209	4	1.58145	2.28069	0.0795831	0.886019	1.43189	0.0613715	1	0.43945	0.179136	0.293718	0.142402	0.191314	0.0866546	0.325618	0.143674	0.110722	0.01134
cmj141	0.1926	0.0342838	2	39.6275	4.77266	8.17966	0.535395	6.17013	6.17013	43.0698	4.6223	8.07969	0.57403	0.754326	2	1.30949	4	0.027686	-0.00307054	0.117354	0.85803	4	2	0.0289213	-0.0112022	0.0510542	0.931227	4	1.43316	2.16481	0.229001	0.944049	1.50394	0.181726	1	0.418285	0.169278	0.270961	0.132858	0.17521	0.0837311	0.304095	0.134197	0.095182	0
cmj142	0.16514	0.0319667	2	33.9803	2.58855	8.0218	0.338793	5.40721	5.40721	39.7036	2.6567	7.79729	0.305249	0.674064	2	1.44202	4	0.0378058	-0.00356633	0.134249	0.831511	4	3	0.0352978	-0.0192654	0.0663126	0.917655	4	1.52311	2.28555	0.208531	0.943578	1.53118	0.193857	1	0.379445	0.167558	0.264667	0.135491	0.180723	0.087775	0.289416	0.136573	0.228252	0.082914
cmj143	0.25839	0.0505387	1	30.146	7.44596	7.81915	1.0797	4.9124	4.9124	46.674	7.92105	8.24449	0.789232	0.628253	2	1.6783	4	0.0880483	0.141078	0.602273	0.1686	3	3	0.0540445	0.164599	0.744859	0.0364972	3	8.99699	11.7139	0.311913	8.58306	11.4923	0.300625	4	0.168138	0.105063	0.123283	0.0804054	0.0974811	0.0698431	0.133753	0.0834152	0.31002	0.821968
cmj144	0.2261	0.0324159	2	38.0658	3.73265	8.37843	0.439324	5.81156	5.81156	42.4067	5.62879	8.17009	0.547819	0.693634	2	1.40583	4	0.00116389	-0.000108554	0.00784888	0.991096	4	4	0.0205249	-0.00537868	0.0143676	0.970486	4	1.01065	1.61067	0.00858009	0.845726	1.40381	0.0558202	1	0.482911	0.196366	0.325951	0.188258	0.216299	0.124195	0.360381	0.179339	0.16568	0
cmj145	0.16355	0.018808	2	31.9344	3.0456	7.65683	0.49515	5.33457	5.33457	31.3753	7.18247	6.88594	0.749116	0.696707	2	1.29081	4	0.000912405	-0.000239156	0.00309187	0.996235	4	4	0.0190176	-0.0059944	0.00768961	0.979287	4	0.907691	1.3936	0.0147627	0.773893	1.21253	0.041182	1	0.393065	0.138797	0.248254	0.100101	0.153516	0.0660281	0.280752	0.105917	0.144544	0
cmj146	0.22282	0.0386582	2	50.0943	5.87931	9.95746	0.666633	6.4566	6.4566	63.3009	4.79209	9.94482	0.569685	0.648418	2	1.54026	4	0.230665	0.761226	0.0042887	0.00382056	2	1	0.0974312	0.899462	0.00112947	0.00197723	2	3.8121	0.159266	0.0157769	1.72631	-2.27542	0.00681893	8	0.0793979	0.0604744	0.0840426	0.0630145	0.0871053	0.0621928	0.083003	0.0619382	18.7413	6.24336
cmj147	0.22403	0.0201543	2	42.0638	3.27145	8.93292	0.440437	6.00552	6.00552	49.2858	3.31311	8.77347	0.398703	0.672292	2	1.4609	4	0.00209726	-0.000333783	0.0751377	0.923099	4	3	0.0188663	-0.0105073	0.0162419	0.975399	4	1.22753	1.85228	0.0644952	0.836188	1.38324	0.0638957	1	0.454234	0.188085	0.313887	0.164246	0.196146	0.103073	0.342428	0.160373	0.132706	0
cmj148	0.2909	0.0305489	1	49.7507	4.06881	9.55564	0.518239	6.66253	6.66253	53.6996	7.69045	9.16136	0.66106	0.697236	2	1.37506	4	0.00558831	-0.00182785	0.0515278	0.944712	4	4	0.035144	-0.0236087	0.0542188	0.934246	4	1.14101	1.71798	0.20249	0.894217	1.39781	0.121725	1	0.427699	0.210491	0.31389	0.184131	0.227379	0.132294	0.338057	0.182878	0.1115	0
cmj149	0.20029	0.0288833	2	37.9252	4.72994	7.69384	0.665445	6.28397	6.28397	34.5821	7.34307	7.44718	0.733105	0.816754	2	1.18511	4	0.0035902	-0.000100683	0.0107463	0.985764	4	4	0.0218417	-0.0074989	0.0149548	0.970702	4	1.0214	1.54704	-0.00107352	0.811043	1.27494	-0.00442688	1	0.451418	0.163629	0.289745	0.154055	0.181463	0.0940366	0.325741	0.146081	0.288762	0
cmj151	0.09123	0.018993	3	22.0861	1.58147	6.0448	0.185712	4.66192	4.66192	23.0745	2.83631	5.79775	0.477666	0.771229	2	1.24364	4	0.00998386	-0.00295026	0.0268104	0.966156	4	4	0.0251062	-0.0057747	0.0188706	0.961798	4	1.11841	1.72406	0.0431374	0.909907	1.47794	0.0176456	1	0.388319	0.146279	0.233773	0.128321	0.143503	0.0831346	0.269691	0.125182	0.694946	0.01345
cmj152	0.11472	0.0198627	3	24.5162	1.65215	8.41024	0.383219	3.74295	3.74295	34.9051	4.23553	8.02009	0.515493	0.445047	2	2.14272	4	0.214506	0.767592	0.00946363	0.00843905	2	2	0.0774307	0.916617	0.0027115	0.00324108	2	3.40436	1.37252	0.0214096	1.79184	-0.682947	0.0113601	8	0.07628	0.0472801	0.0755743	0.0453986	0.0738457	0.0426767	0.0755883	0.0453459	0.72246	0
cmj153	0.14296	0.0233285	2	31.3753	1.65632	8.28712	0.270079	4.83682	4.83682	33.0839	3.31873	7.27448	0.513982	0.583655	2	1.50398	4	0.00368028	-0.000469127	0.0600203	0.936769	4	3	0.0186034	-0.00457885	0.0159028	0.970073	4	1.10891	1.68023	0.0890745	0.740799	1.19727	0.0728474	1	0.429588	0.175538	0.312272	0.146659	0.199981	0.0932733	0.334548	0.146476	0	0
cmj154	0.19722	0.0445194	2	35.8825	5.44724	8.48434	0.70012	5.39962	5.39962	41.8755	5.90131	8.15821	0.630048	0.636421	2	1.51089	4	0.00789879	-0.000532686	0.0148233	0.977811	4	4	0.0268183	-0.00759377	0.0141333	0.966642	4	1.06902	1.67316	0.0228894	0.923244	1.49496	-0.0037864	1	0.360104	0.120889	0.203166	0.0852432	0.117239	0.0530083	0.240295	0.0896974	0	0
cmj155	0.26631	0.043665	1	52.0371	7.21297	9.68619	0.876259	6.85286	6.85286	61.977	10.021	9.46365	0.882742	0.707487	2	1.38098	4	0.000143452	0.00112403	0.412161	0.586571	4	4,3	0.000882109	-0.00562788	0.536631	0.468115	3	1.11712	2.03478	1.20851	0.818979	1.67618	1.20728	3	0.18673	0.109998	0.211932	0.129141	0.150408	0.0887645	0.197383	0.116889	0	0.230594
cmj156	0.21346	0.0284579	2	42.701	4.04715	8.4051	0.467222	6.52486	6.52486	42.9168	3.68148	8.01205	0.469652	0.776298	2	1.22793	4	0.0015716	-9.60444e-05	0.0320199	0.966505	4	4	0.0195631	-0.0102102	0.0216802	0.968967	4	1.09316	1.67588	0.0925274	0.834502	1.35841	0.0982199	1	0.420294	0.191045	0.28278	0.172144	0.188716	0.112583	0.313173	0.167282	0	0.018512
cmj157	0.13046	0.0213264	2	25.4563	2.06159	6.83634	0.4505	4.78928	4.78928	29.3883	3.13536	6.7515	0.46163	0.700561	2	1.40971	4	0.210221	0.78166	-0.000216061	0.00833429	2	1	0.103471	0.885465	0.00682258	0.00424118	2	3.55479	1.38068	0.0166855	3.03595	0.58196	0.0197688	8	0.0814353	0.0508556	0.0807363	0.0495817	0.0809095	0.046735	0.080965	0.0493009	0	0
cmj158	0.23018	0.0328918	2	39.0028	6.81834	8.11017	0.7707	6.10764	6.10764	41.1444	7.70106	7.80276	0.814582	0.753083	2	1.27754	4	0.00221642	-0.000392845	0.00822774	0.989949	4	4	0.0228121	-0.00699293	0.0119626	0.972218	4	1.03861	1.6053	0.0267221	0.827986	1.32979	0.0341052	1	0.322587	0.110725	0.200358	0.0862767	0.119169	0.0556136	0.227649	0.0881713	0	0
cmj159	0.20972	0.0299848	2	39.9524	4.49272	8.43193	0.533699	6.04604	6.04604	48.3741	6.07124	8.31998	0.692827	0.717041	2	1.3761	4	0.026585	-0.00669611	0.0478675	0.932244	4	4	0.0318612	-0.0115869	0.030628	0.949098	4	1.16996	1.77498	0.0373112	0.911346	1.45329	0.0629409	1	0.448674	0.187376	0.289822	0.158567	0.188873	0.102381	0.32581	0.156887	0	0
cmj160	0.16084	0.0487931	2	37.6348	2.79389	7.73867	0.391146	6.23369	6.23369	40.9383	6.19939	7.78423	0.660604	0.805525	2	1.24874	4	0.00262354	0.176642	0.442151	0.378583	3	2	0.00258902	0.0486782	0.680441	0.268292	3	1.39852	2.19163	0.874518	1.14564	1.83114	0.973279	3	0.155108	0.078427	0.170912	0.0861082	0.116054	0.0544297	0.159932	0.0790311	0.0971	0
cmj161	0.25894	0.0326823	1	47.3019	4.49962	8.82557	0.678176	6.90066	6.90066	51.1707	4.71949	8.81221	0.518148	0.781894	2	1.27701	4	0.124154	0.116263	0.262997	0.496586	4	2	0.137274	0.00397817	0.304574	0.554174	4	2.07189	2.60282	0.187587	1.2465	1.86269	0.219507	2	0.345202	0.168333	0.280739	0.117606	0.206078	0.0810045	0.291502	0.126069	0.175624	0
cmj162	0.26358	0.0412891	1	47.6424	4.64896	9.48651	0.48511	6.43607	6.43607	49.6322	5.80328	8.8922	0.76083	0.678445	2	1.38162	4	0.00206189	-0.000283586	0.0302025	0.968019	4	4	0.0215991	-0.00929558	0.011725	0.975971	4	1.11015	1.71843	-0.00661333	0.822536	1.35055	-0.0142778	1	0.471256	0.184613	0.30984	0.160118	0.189125	0.0951727	0.344342	0.157172	0.006762	0
cmj163	0.22328	0.0227067	2	42.5511	3.77739	8.33061	0.375093	6.52348	6.52348	35.3599	3.06392	7.22343	0.430739	0.783074	2	1.1073	4	0.0147178	-0.00142749	0.0408184	0.945891	4	4	0.0481842	-0.0158362	0.0603686	0.907283	4	1.23829	1.85346	0.0464015	0.947551	1.503	0.0620547	1	0.489996	0.21502	0.337652	0.161175	0.230439	0.133169	0.370981	0.16985	0.052358	0
cmj164	0.1575	0.0158529	2	33.6898	2.8709	8.04645	0.616895	5.35575	5.35575	35.002	4.96985	7.47798	0.64501	0.665603	2	1.39625	4	0.0903542	0.00583602	0.0969347	0.806875	4	3	0.0517017	-0.0104554	0.0224717	0.936282	4	1.40599	1.98161	0.0442158	0.897114	1.40764	-0.00416769	1	0.409875	0.162602	0.268281	0.123613	0.177525	0.0924497	0.300271	0.128458	0.049426	0
cmj165	0.20418	0.0358349	2	41.2705	3.97978	8.26805	0.456474	6.36158	6.36158	41.5584	4.55412	7.76158	0.540247	0.769417	2	1.22007	4	0.0669813	0.0245854	0.146997	0.761436	4	3	0.0657351	-0.0142917	0.0229374	0.925619	4	2.28681	3.22848	0.0463089	1.02297	1.66042	-0.00745745	1	0.441545	0.168864	0.283792	0.140191	0.189727	0.0924464	0.320237	0.139324	0.037452	0
cmj166	0.24474	0.0487764	1	43.1165	5.11904	8.23666	0.774034	6.67315	6.67315	43.7934	7.20264	7.74786	0.768322	0.810178	2	1.16105	4	0.00592905	-0.00016548	0.0071002	0.987136	4	4	0.0333844	-0.00302408	0.00260176	0.967038	4	0.977408	1.58394	0.0862035	0.740789	1.24124	0.0669022	1	0.410661	0.1684	0.265042	0.151989	0.163129	0.0932768	0.296964	0.14638	0.02704	0
cmj167	0.11074	0.0171507	3	24.866	3.46497	9.00705	0.691418	3.58112	3.58112	37.517	2.95514	8.36109	0.530044	0.39759	2	2.33477	4	0.0377309	0.224555	0.551769	0.185945	3	3	0.023114	0.197399	0.748268	0.0312193	3	9.02453	10.9611	0.399851	7.44186	9.46974	0.423578	4	0.128044	0.0687618	0.0865397	0.0555454	0.0694132	0.0472377	0.0969971	0.0569557	0.132526	0
cmj168	0.11564	0.0219206	3	22.5109	2.46332	6.83751	0.377778	4.21311	4.21311	27.3787	2.71165	6.53616	0.370094	0.616176	2	1.55139	4	0.251835	0.736203	0.00119454	0.0107676	2	1	0.0897264	0.905613	0.000904431	0.00375565	2	2.02055	0.0108833	0.00768302	0.254553	-2.16106	0.00483204	8	0.0491232	0.0291586	0.048802	0.0285479	0.0461444	0.0246109	0.048595	0.0279762	6.62983	0.058758
cmj169	0.21532	0.0187364	2	39.8962	4.91942	8.54813	0.599192	6.00143	6.00143	40.488	6.10262	8.06002	0.526091	0.702076	2	1.34302	4	0.108107	0.012893	0.337896	0.541104	4	3	0.137902	-0.0185257	0.376676	0.503947	4	3.03612	4.08831	0.100638	2.15636	2.96262	0.0974934	1	0.351095	0.136322	0.251119	0.100406	0.161136	0.0620848	0.270754	0.104936	0.093914	0.027638
cmj170	0.15007	0.0268197	2	33.34	4.10874	8.3704	0.718159	5.09783	5.09783	33.6686	4.34179	7.32608	0.512488	0.60903	2	1.4371	4	0.0075434	-0.00139007	0.0133511	0.980496	4	4	0.029047	-0.00465124	0.00875567	0.966849	4	0.961783	1.45992	0.119146	0.748775	1.1598	0.0979193	1	0.38714	0.142584	0.241165	0.105707	0.143495	0.0596796	0.273677	0.108334	0.038148	0
cmj171	0.18936	0.0353779	2	28.6943	5.78857	7.46617	0.748818	4.8661	4.8661	33.5108	6.40624	7.12582	0.725624	0.651753	2	1.46438	4	0.021358	-0.0023378	0.167848	0.813132	4	3	0.0507715	-0.0140688	0.0654653	0.897832	4	1.64921	2.43403	0.128568	0.989108	1.55419	0.145966	1	0.32667	0.142572	0.210506	0.105199	0.139595	0.0705291	0.237155	0.108249	0.039462	0.023366
cmj172	0.18592	0.0348876	2	37.6847	8.75211	7.99563	0.906122	5.97386	5.97386	28.9188	7.69613	7.24131	0.868039	0.74714	2	1.21217	4	0.0109875	-0.000813032	0.0164102	0.973415	4	4	0.0385126	-0.00309082	0.0121341	0.952444	4	1.0453	1.59085	-0.016815	0.855129	1.30498	-0.0303791	1	0.413194	0.164815	0.226429	0.120954	0.151695	0.0824141	0.273752	0.12616	0.027866	0.050266
cmj173	0.28696	0.0372624	1	49.6945	4.13857	9.15608	0.454139	6.92281	6.92281	51.0976	6.24679	8.60909	0.598585	0.756088	2	1.24358	4	0.0435087	-0.00558166	0.125819	0.836254	4	3	0.0513874	-0.0185018	0.0326814	0.934433	4	1.51177	2.24608	0.0920285	0.885126	1.41164	0.0992075	1	0.388821	0.167417	0.24613	0.113689	0.15731	0.0642151	0.27867	0.120673	0.030632	0.21889
cmj174	0.22633	0.0356349	2	34.758	6.72407	8.05124	0.483191	5.51043	5.51043	38.9591	6.10619	7.74994	0.585631	0.68442	2	1.40641	4	0.213152	0.771754	0.0051026	0.00999172	2	1	0.0672851	0.920224	0.00930221	0.00318916	2	4.12799	2.82177	0.0382686	4.15182	2.4784	0.0458766	8	0.0622964	0.0328785	0.0575099	0.0299138	0.0561588	0.027622	0.058787	0.0301286	0.54156	0.092092
cmj175	0.2268	0.0339775	2	43.9754	5.79669	9.07688	0.754398	6.28229	6.28229	40.6587	5.71153	7.96772	0.716965	0.69212	2	1.26828	4	0.00608049	-0.000245519	0.0786617	0.915503	4	3	0.0260994	-0.00849924	0.0116455	0.970754	4	1.24045	1.83463	0.00230557	0.77215	1.18858	-0.0136015	1	0.431183	0.181395	0.28047	0.149692	0.176687	0.0957568	0.313702	0.151168	0.033482	0.070836
cmj176	0.14289	0.0284145	2	28.8085	5.73422	6.71267	0.86769	5.44869	5.44869	29.9457	6.73964	6.52387	0.824339	0.811702	2	1.19733	4	0.00932927	0.160864	0.320389	0.509418	4	2	0.00967234	0.116617	0.385955	0.487756	4	2.34564	2.78213	0.775891	1.70107	2.15898	0.910706	2	0.222681	0.106291	0.225948	0.0906994	0.145813	0.06486	0.215836	0.0898162	0.217248	0.014874
cmj177	0.20124	0.0274867	2	40.8963	3.68808	8.71186	0.380849	5.98422	5.98422	40.6677	3.60616	7.90391	0.389205	0.686905	2	1.32079	4	0.00721048	-0.00135716	0.0476855	0.946461	4	3	0.0327636	-0.00610791	0.0321393	0.941205	4	1.16393	1.78298	-0.00510248	0.917258	1.43517	-0.0189686	1	0.393382	0.140404	0.250159	0.0971096	0.146997	0.0571924	0.281222	0.10292	0.059622	0.03613
cmj178	0.14641	0.0138156	2	32.0609	2.73476	7.41197	0.469602	5.52893	5.52893	30.8518	4.36368	6.87036	0.550093	0.745946	2	1.24262	4	0.0169316	-0.00432218	0.0659819	0.921409	4	3	0.0386687	-0.00889353	0.0212423	0.948983	4	1.16593	1.77442	0.094268	0.883324	1.40052	0.0674732	1	0.344012	0.146047	0.203183	0.098418	0.125886	0.0558629	0.236479	0.105137	0.06851	0.063082
cmj179	0.09705	0.0168553	3	22.2465	2.66544	6.06155	0.525497	4.72031	4.72031	21.9364	2.26454	5.57889	0.410133	0.778729	2	1.18189	4	0.101468	0.344073	0.455497	0.098962	3	1	0.0538847	0.312028	0.610401	0.0236862	3	12.9659	12.4699	0.180192	13.3959	12.7724	0.179739	6	0.105928	0.0575541	0.0645548	0.0399437	0.0611034	0.0358362	0.076532	0.0421502	0.237276	0.092092
cmj180	0.37019	0.0481692	1	56.4851	6.03268	10.6342	1.00533	7.06204	7.06204	67.0753	6.61071	10.1779	0.634188	0.664089	2	1.44121	4	0.139324	0.329434	0.394519	0.136723	3	1,2	0.0922354	0.354767	0.506683	0.0463144	3	12.8675	14.0736	0.114053	11.9313	13.1422	0.127386	5	0.204483	0.10701	0.113344	0.0734334	0.0932244	0.0601691	0.138301	0.0799056	0.181372	0.091354
cmj181	0.17686	0.0384236	2	39.5731	3.21027	8.30696	0.484462	6.07241	6.07241	37.8893	4.51357	7.84278	0.59881	0.731002	2	1.29154	4	0.00495193	-0.00206768	0.0642418	0.932874	4	3	0.0371429	-0.0102764	0.0443874	0.928746	4	1.2716	1.93037	0.05533	0.939112	1.47071	0.048286	1	0.368428	0.144389	0.231817	0.0989754	0.145013	0.0591375	0.262768	0.104385	0.064908	0.035392
cmj182	0.22687	0.0359718	2	42.3949	5.55185	8.19376	0.607104	6.60893	6.60893	44.0669	6.29858	7.74075	0.576689	0.80658	2	1.17126	4	0.0585387	0.0811683	0.237433	0.62286	4	2	0.0738479	-0.00857295	0.178101	0.756624	4	1.92226	2.56593	0.146513	1.22058	1.7915	0.114736	1	0.355233	0.135745	0.238292	0.100442	0.16358	0.0682131	0.26474	0.10489	0.06296	0.008492
cmj183	0.15587	0.0218094	2	36.3016	3.25293	8.92574	0.331774	5.23455	5.23455	34.7236	4.38635	8.08813	0.380262	0.586455	2	1.54515	4	0.107595	0.168656	0.320004	0.403745	4	2	0.137515	-0.0288096	0.31611	0.575185	4	3.79627	4.50187	0.135472	1.29725	1.74363	0.123271	1	0.272069	0.0792113	0.223433	0.0654933	0.164069	0.0463791	0.231207	0.0659808	0.284406	0.076532
cmj184	0.20548	0.0225016	2	42.4077	3.27055	9.19419	0.523527	5.95098	5.95098	39.8297	4.67677	7.95446	0.817021	0.647254	2	1.33666	4	0.00441127	-0.000599044	0.0120409	0.984147	4	4	0.0250429	-0.00387511	0.00449137	0.974341	4	0.961111	1.45764	-0.0165262	0.722911	1.10118	-0.0195396	1	0.426383	0.182078	0.293039	0.15378	0.193973	0.107222	0.321616	0.154629	0.023764	0.064454
cmj185	0.18406	0.0483808	2	35.514	7.5905	7.8167	0.88222	5.74514	5.74514	42.3507	6.8661	7.90564	0.666652	0.734983	2	1.37606	4	0.00417797	-0.00076697	0.0420298	0.954559	4	4	0.0215257	-0.00420969	0.0231579	0.959526	4	1.1796	1.79219	0.0188817	0.898118	1.41372	0.0206461	1	0.396241	0.160491	0.244685	0.130909	0.155776	0.0807003	0.279865	0.130811	0.016098	0
cmj186	0.15026	0.0252972	2	33.6998	4.40274	8.02499	0.489035	5.40311	5.40311	38.5794	4.2573	7.74679	0.44089	0.673286	2	1.43376	4	0.00721185	0.0788276	0.454401	0.45956	4	3,4	0.0033423	0.0365894	0.546084	0.413984	3	2.5817	3.53017	0.930602	1.6561	2.524	1.34888	3	0.151813	0.0800183	0.173492	0.0877009	0.118513	0.057322	0.160743	0.0797299	0.02518	0.079432
cmj187	0.16274	0.0115413	2	33.3108	4.83187	7.47428	0.51599	5.67174	5.67174	31.5681	6.06656	6.88045	0.611219	0.758835	2	1.21311	4	0.00404527	-0.00030229	0.0593759	0.936881	4	3	0.0195948	-0.00502927	0.0178172	0.967617	4	1.14847	1.73906	0.0953549	0.752213	1.18667	0.0672575	1	0.421748	0.179179	0.262428	0.150634	0.172435	0.0849274	0.299806	0.148711	0.022252	0.136028
cmj188	0.12234	0.0135237	3	26.5064	3.57112	6.66016	0.542211	5.11732	5.11732	25.3189	3.78303	6.15972	0.533678	0.768348	2	1.2037	4	0.119929	0.39201	0.403225	0.0848362	2	3	0.0557483	0.438033	0.485703	0.020516	3	12.8262	12.8194	0.194594	12.3436	12.3537	0.183111	6	0.0955679	0.0395796	0.0586877	0.0311003	0.0511092	0.026797	0.068851	0.0320841	0.053598	0
cmj189	0.2459	0.0211964	1	47.4392	7.36917	9.45942	0.847938	6.38845	6.38845	55.4688	7.61053	9.00622	0.683561	0.675353	2	1.40977	4	0.0488589	0.0174553	0.0910019	0.842684	4	3	0.0390139	-0.0143765	0.034221	0.941142	4	1.19376	1.84713	0.317563	0.906375	1.53524	0.240525	1	0.348576	0.183721	0.253391	0.161136	0.186592	0.113254	0.274236	0.15874	0.01482	0
cmj190	0.10206	0.0205429	3	26.0249	3.09461	6.65017	0.340671	4.98507	4.98507	28.0449	2.84712	6.33009	0.323748	0.749615	2	1.26981	4	0.000766376	0.00105096	0.205749	0.792433	4	3	0.00341254	-0.00124115	0.184945	0.812884	4	1.06317	1.74514	0.956923	0.82941	1.40075	0.859573	2	0.192169	0.10912	0.181382	0.0886796	0.129585	0.0649881	0.178703	0.0899465	0.030418	0.082176
cmj191	0.12916	0.0337021	3	27.4662	4.41234	8.36179	0.828176	4.25774	4.25774	37.3587	6.13256	8.1387	0.809666	0.50919	2	1.91151	4	0.0754701	0.209402	0.544094	0.171034	3	2	0.035573	0.201763	0.735666	0.0269983	3	9.45717	11.0275	0.234714	8.05637	9.82327	0.354075	4	0.182028	0.0838683	0.127538	0.0645364	0.0939546	0.0559222	0.140002	0.0656282	0.042814	0.137556
cmj192	0.20774	0.0433787	2	46.1638	5.83476	9.42641	0.790513	6.24417	6.24417	46.9665	7.18037	8.67935	0.848535	0.662412	2	1.38999	4	0.00193755	-0.000414815	0.0657127	0.932765	4	3	0.0158015	-0.00612652	0.0201075	0.970217	4	1.32358	2.08632	0.152553	0.889474	1.46656	0.0715355	1	0.417695	0.180946	0.257039	0.14057	0.171882	0.0843808	0.295367	0.141934	0.006956	0.015664
cmj193	0.21354	0.0384799	2	40.6189	6.1938	8.75277	0.889382	5.91588	5.91588	44.1276	8.27155	8.33681	0.857628	0.675887	2	1.40922	4	0.00408066	-0.000422309	0.123391	0.872951	4	3	0.022324	-0.00952283	0.0229433	0.964255	4	1.47102	2.16826	0.106506	0.851129	1.33416	0.0545734	1	0.407639	0.154784	0.228228	0.100225	0.139625	0.0585767	0.271771	0.108356	0.019088	0.109128
cmj194	0.23391	0.0351478	2	45.5229	3.82453	8.905	0.485845	6.5203	6.5203	50.1346	5.03212	8.42254	0.537307	0.732207	2	1.29174	4	0.021334	-0.00142869	0.136923	0.843171	4	3	0.0299905	-0.0100284	0.0306841	0.949354	4	1.56769	2.35326	0.0480224	0.859441	1.40524	0.0151916	1	0.424274	0.174515	0.265476	0.147907	0.18336	0.0889401	0.303595	0.145425	0.009052	0
cmj195	0.20195	0.0588565	2	34.1302	7.01144	8.20472	1.25725	5.93579	5.93579	42.5518	6.58219	8.17162	0.70966	0.72346	2	1.37667	4	0.344817	0.607602	0.0214252	0.0261558	2	1	0.125909	0.807345	0.0499658	0.0167807	2	2.66329	1.44294	0.022214	3.17209	1.88133	0.0383293	8	0.0970903	0.0660898	0.084833	0.0510063	0.0810195	0.045787	0.0880632	0.0538279	5.0062	0.103432
cmj196	0.18886	0.0213833	2	38.1765	4.779	7.99641	0.592509	6.08675	6.08675	39.1556	2.57421	7.76783	0.262275	0.761186	2	1.27619	4	0.0276615	-0.00934911	0.0791299	0.902558	4	3	0.0485815	-0.0111561	0.0300313	0.932543	4	1.13152	1.73154	0.143191	0.812804	1.27461	0.105725	1	0.414845	0.186576	0.270406	0.158632	0.175015	0.0944011	0.302718	0.156301	0.009258	0.009916
cmj197	0.20404	0.039672	2	43.106	5.9432	8.96774	0.758978	6.15762	6.15762	47.6749	5.56815	8.60489	0.684215	0.686641	2	1.39744	4	0.0101457	-0.00201505	0.0518887	0.939981	4	4	0.03217	-0.0102929	0.043556	0.934567	4	1.17286	1.8233	0.237223	0.950758	1.52719	0.211307	1	0.19351	0.0760202	0.125947	0.0493173	0.0839307	0.0340255	0.141359	0.053421	0.02639	0.070202
cmj198	0.10347	0.0164936	3	25.4319	2.53065	6.51757	0.354874	4.97302	4.97302	20.699	3.65998	5.88787	0.390267	0.763018	2	1.18396	4	0.00380188	-0.000453608	0.00820668	0.988445	4	4	0.0410162	-0.0102848	0.0427163	0.926552	4	1.04908	1.59039	0.0683073	0.988613	1.52042	0.0626899	1	0.190307	0.0610003	0.112624	0.0375196	0.070429	0.0271299	0.131041	0.0419405	0.024808	0.014874
cmj199	0.10742	0.0143075	3	26.4841	2.59693	6.67428	0.282722	5.06116	5.06116	24.9474	3.81953	6.0534	0.387657	0.758308	2	1.19605	4	0.0377835	-0.00416098	0.0759109	0.890467	4	3	0.0385011	-0.00744494	0.0386144	0.930329	4	1.29046	1.96886	0.0934514	1.03812	1.69331	0.0740271	1	0.188936	0.062289	0.118607	0.0412252	0.0671359	0.0287572	0.133767	0.0449418	0.019728	0.027638
cmj200	0.13278	0.0184251	2	32.3925	2.84364	8.84095	0.587471	4.67865	4.67865	30.403	5.74214	7.50628	0.944254	0.529202	2	1.60437	4	0.00803077	-0.00259976	0.0129718	0.981597	4	4	0.0384025	-0.00942036	0.015602	0.955416	4	1.01097	1.5605	-0.0001842	0.893213	1.43505	0.00925533	1	0.218255	0.0586112	0.12842	0.0393841	0.0768627	0.0285256	0.149403	0.0424326	0.034656	0
cmj201	0.30742	0.0422293	1	58.8287	4.74098	10.3214	0.586806	7.28532	7.28532	58.9588	7.71549	9.66495	0.861926	0.705849	2	1.32663	4	0.00555323	-0.000973528	0.0797805	0.91564	4	3	0.0434497	-0.0204594	0.0545837	0.922426	4	1.26675	1.967	0.19589	1.00436	1.69122	0.187683	1	0.347298	0.147194	0.247786	0.103495	0.147541	0.0663815	0.266112	0.109812	0.018524	0
cmj202	0.22845	0.0387213	2	49.0651	3.17748	9.85296	0.447673	6.37293	6.37293	49.6498	4.8806	9.04669	0.482095	0.646803	2	1.41955	4	0.00266463	-0.000360364	0.107327	0.890369	4	3	0.0202674	-0.00975594	0.0457157	0.943773	4	1.61159	2.46415	0.0560436	1.11652	1.80472	0.0433731	1	0.424536	0.172301	0.25441	0.128086	0.172223	0.0866334	0.295908	0.132405	0.003652	0
cmj203	0.22494	0.0630214	2	38.226	5.06948	8.08315	0.522547	6.08123	6.08123	41.9266	6.00062	7.91394	0.551621	0.752335	2	1.30137	4	0.106416	0.315585	0.455027	0.122972	3	2	0.053212	0.286275	0.630371	0.0301415	3	10.1069	11.4578	0.127867	9.80635	11.2829	0.131997	5	0.10127	0.0449542	0.0573547	0.0293443	0.0423987	0.0264504	0.0687805	0.0324416	0.402444	0.019832
cmj204	0.18171	0.0426377	2	37.0157	3.20254	8.09597	0.480529	5.87315	5.87315	37.3636	6.62596	7.3715	0.668744	0.725441	2	1.25512	4	0.00225406	-0.0001831	0.0436275	0.954301	4	4	0.0217413	-0.00635275	0.0222471	0.962364	4	1.19697	1.84559	-0.0174885	0.955106	1.51078	-0.025361	1	0.262451	0.0850012	0.154062	0.0588068	0.0904802	0.0394982	0.179222	0.062845	0	0.009916
cmj205	0.20375	0.0591817	2	62.023	7.27019	10.1002	0.711466	7.82711	7.82711	49.0742	8.0728	9.01408	1.04008	0.774943	2	1.15165	4	0.0405213	0.0979236	0.481578	0.379977	3	2	0.0115374	0.018225	0.730715	0.239523	3	0.912384	1.6785	1.03124	1.12727	2.2286	1.02697	3	0.0777574	0.0366666	0.101975	0.0417547	0.0617984	0.0318432	0.0901537	0.0381804	0.386856	0.274426
cmj206	0.33995	0.0558456	1	62.023	7.27019	10.1002	0.711466	7.82711	7.82711	60.0791	5.75763	9.56729	0.665825	0.774943	2	1.22233	4	0.00223079	0.0274037	0.374994	0.595372	4	2	0.00249293	-0.00434894	0.584211	0.417645	3	0.912384	1.67851	1.03124	0.821621	1.68412	1.07943	3	0.0836846	0.0344388	0.102095	0.0353528	0.0582932	0.0247843	0.0915968	0.0328404	0.036134	0.123316
cmj207	0.2394	0.0298291	2	48.8576	3.92127	10.0447	0.430313	6.27591	6.27591	50.9598	7.98236	9.13113	0.807528	0.624797	2	1.45495	4	0.0058492	-0.00103075	0.0605084	0.934673	4	4	0.0274103	-0.00923013	0.0630713	0.918749	4	1.32536	2.01402	0.145808	1.09376	1.69941	0.108974	1	0.160807	0.0462014	0.105181	0.033889	0.0676686	0.0276311	0.117537	0.0357685	0.03738	0
cmj208	0.29852	0.0249038	1	53.5604	3.49366	9.21108	0.282547	7.41343	7.41343	50.6842	4.20326	8.61954	0.393548	0.804838	2	1.16269	4	0.00569013	0.0202568	0.225873	0.74818	4	2	0.0117965	-0.00790465	0.266474	0.729634	4	1.20278	1.94506	0.763153	1.09023	1.81655	0.710289	2	0.148706	0.0559577	0.138423	0.0439916	0.0789263	0.0322597	0.134715	0.0449136	0.01823	0.131226
cmj209	0.176816	0.0349874	2	32.3821	4.82989	8.64493	0.42333	4.80884	4.80884	39.7344	4.5354	8.1711	0.468432	0.556261	2	1.69918	4	0.227766	0.749063	0.0155338	0.00763725	2	1	0.0637854	0.914373	0.0155617	0.00628015	2	2.58586	1.15374	0.0263525	1.30303	-0.744659	0.0192335	8	0.0328544	0.0125789	0.033785	0.0126331	0.0344961	0.0127723	0.0335878	0.012157	0.31174	0
cmj210	0.15234	0.0150922	2	31.2095	2.66179	7.36671	0.370103	5.42076	5.42076	24.3773	4.71482	6.42793	0.677983	0.735846	2	1.1858	4	0.00467549	-0.00047433	0.0250533	0.970746	4	4	0.0323596	-0.0106258	0.0231662	0.9551	4	1.00306	1.50638	0.0841583	0.919297	1.38062	0.0229284	1	0.227057	0.0626857	0.133492	0.0379889	0.0798804	0.0260131	0.155356	0.0426764	0.039168	0
cmj211	0.12067	0.0316691	3	18.7987	4.30489	6.57726	0.642853	3.75742	3.75742	26.7954	4.8084	6.53581	0.658037	0.571274	2	1.73944	4	0.240779	0.74044	0.00581849	0.0129626	2	1	0.076417	0.904914	0.00958865	0.00908086	2	2.99879	1.60061	0.0312656	2.83625	0.618316	0.0236297	8	0.0291255	0.0133963	0.0302057	0.0135628	0.0312316	0.0129872	0.0299997	0.013074	0.152754	0
cmj212	0.1655	0.0376407	2	29.4963	5.06799	10.009	1.07521	3.87977	3.87977	52.9381	7.09242	9.98983	0.829118	0.387627	2	2.57485	4	0.123485	0.0987609	0.551191	0.226563	3	3	0.0353465	0.171443	0.764482	0.0287286	3	7.60001	9.48571	0.302572	8.96259	11.4542	0.354193	4	0.0786839	0.0334456	0.0509367	0.0227813	0.0397327	0.0196545	0.0579559	0.0240989	0.08729	0
cmj213	0.15691	0.0246608	2	33.058	1.99797	7.62423	0.337356	5.55046	5.55046	30.1829	5.98366	6.81458	0.367434	0.728004	2	1.22775	4	0.0545759	-0.00495588	0.0739663	0.876414	4	3	0.0395642	-0.00389601	0.0294274	0.934904	4	1.21998	1.81952	0.04045	0.884558	1.43324	0.0343571	1	0.362428	0.121061	0.219205	0.0864196	0.116268	0.0498788	0.250294	0.0904582	0.009994	0
cmj215	0.22009	0.0330325	2	39.2013	4.67506	8.31487	0.383283	6.00597	6.00597	38.4823	4.76143	7.7059	0.424877	0.722316	2	1.28304	4	0.0263097	-0.000413118	0.0186004	0.955503	4	4	0.0423448	-0.00962283	0.0379906	0.929287	4	1.07815	1.67893	0.0371548	0.970202	1.56283	0.020776	1	0.229336	0.0775812	0.136607	0.0521991	0.0754477	0.0336075	0.157361	0.055925	0.002828	0
cmj216	0.13987	0.0249828	2	32.1903	3.67282	8.3261	0.720844	4.94395	4.94395	33.2087	2.97023	7.78903	0.601196	0.59379	2	1.57547	4	0.0242599	-0.00417433	0.0652751	0.914639	4	3	0.0323924	-0.00430647	0.0192387	0.952675	4	1.19904	1.82166	0.0155128	0.996072	1.62366	0.00790099	1	0.39315	0.141018	0.240879	0.112707	0.147759	0.0767751	0.275792	0.113877	0.008176	0
cmj217	0.24517	0.0464568	1	40.4988	4.48271	8.79106	0.574183	6.01757	6.01757	45.4023	3.43918	8.45746	0.465253	0.68451	2	1.40546	4	0.239502	0.753059	0.000934759	0.00650395	2		0.0859027	0.909876	0.00247086	0.00175023	2	2.81752	0.31042	0.010464	1.61714	-1.59378	0.00843122	1	0.0596599	0.0376921	0.0556133	0.0339079	0.0590796	0.0317973	0.0572184	0.0344824	1.21997	0
cmj218	0.12084	0.0127486	3	25.8654	1.73258	6.51748	0.207431	5.07255	5.07255	19.2927	3.18799	5.51182	0.359391	0.778298	2	1.0866	4	0.00368412	-0.000461138	0.00462038	0.992157	4		0.034148	-0.00470455	0.0167692	0.953787	4	0.983587	1.47358	0.00246707	0.875846	1.3256	-0.0115149	8	0.240582	0.0657663	0.138549	0.0467201	0.0775042	0.0293638	0.162098	0.049319	0.007938	0
cmj219	0.17053	0.0500465	2	33.913	5.6516	7.71777	0.503568	5.62016	5.62016	29.8168	7.24458	7.17332	0.445881	0.728211	2	1.27635	4	0.0283589	-0.00437174	0.0212944	0.954718	4		0.0380305	-0.00542558	0.0210638	0.946331	4	1.06968	1.62827	0.00652085	0.978305	1.51544	0.00146029	1	0.374521	0.152406	0.218418	0.125033	0.157552	0.0872838	0.258154	0.125438	0.012106	0
cmj220	0.16842	0.0199796	2	37.0063	2.66222	7.86342	0.315218	6.0097	6.0097	35.2509	4.70953	7.26202	0.380741	0.76426	2	1.20838	4	0.00613873	-0.000270898	0.0927503	0.901382	4	3	0.0229767	-0.00703427	0.0354344	0.948623	4	1.44344	2.19865	0.0336112	1.08764	1.74265	0.022849	1	0.353536	0.151108	0.208282	0.116988	0.144558	0.0750587	0.244448	0.11883	0.030722	0
cmj221	0.2036	0.0344121	2	43.523	4.26056	8.78757	0.536004	6.3404	6.3404	35.5938	5.69454	7.47941	0.691152	0.721519	2	1.17964	4	0.00225363	-0.000289181	0.0411919	0.956844	4	3	0.0160169	-0.00561746	0.0179022	0.971698	4	1.08535	1.63054	0.00705294	0.856318	1.35698	-0.0104548	1	0.420581	0.183783	0.258991	0.157594	0.175344	0.103229	0.297771	0.155962	0.00753	0
cmj222	0.14348	0.0126243	2	30.7286	2.53458	7.21801	0.410162	5.43567	5.43567	25.3112	5.9394	6.30913	0.658247	0.75307	2	1.16069	4	0.00661028	-0.00213121	0.0171739	0.978347	4		0.0256111	-0.00675177	0.016883	0.964258	4	0.994563	1.51839	0.151824	0.887263	1.37042	0.100392	1	0.353539	0.149784	0.220783	0.126005	0.152875	0.087016	0.252736	0.125789	0.091216	0
cmj223	0.16495	0.029093	2	29.5466	1.89381	7.45756	0.340415	5.07476	5.07476	34.1658	3.05716	7.0726	0.396149	0.680485	2	1.39368	4	0.0978893	0.338778	0.457867	0.105466	3		0.0159325	0.407017	0.569527	0.00752335	3	13.3422	13.7539	0.133838	14.6753	15.1389	0.119036	1	0.150345	0.0766498	0.0942125	0.0579264	0.0912241	0.0549929	0.110655	0.0613647	0.106514	0
cmj224	0.20958	0.037515	2	38.663	2.6889	8.18919	0.348356	6.02173	6.02173	39.805	3.91613	7.71285	0.335405	0.735327	2	1.28084	4	0.00336378	-0.000398122	0.08067	0.916364	4	3	0.025172	-0.0114576	0.0291873	0.957098	4	1.32155	1.99987	0.0877101	0.955568	1.55772	0.0742377	5	0.361431	0.16384	0.233074	0.135352	0.159526	0.0829683	0.263068	0.134393	0.058324	0
cmj225	0.17315	0.0290538	2	35.4345	2.82189	8.22328	0.412136	5.50888	5.50888	35.1119	6.83472	7.56233	0.664885	0.669913	2	1.37275	4	0.0143924	0.00222132	0.0987428	0.884643	4	3	0.0181964	-0.00432974	0.026611	0.959522	4	1.42641	2.11764	0.0448887	0.989508	1.55889	0.0187753	1	0.361521	0.146008	0.217728	0.111619	0.156192	0.0736588	0.253707	0.113311	0.037998	0
cmj226	0.12184	0.0192688	3	25.7931	2.49938	8.94046	0.506172	3.71302	3.71302	37.2842	3.9252	8.28397	0.52726	0.415305	2	2.23106	4	0.219291	0.765564	0.00473586	0.0104093	2		0.055908	0.939911	0.00372507	0.000456149	2	2.82447	0.471594	0.0133713	1.62301	-1.15048	0.0111475	1	0.0797965	0.0516947	0.0787271	0.0505401	0.079312	0.047266	0.0791135	0.0502252	1.16531	0
cmj227	0.28868	0.0470166	1	53.9094	4.76477	11.423	0.844066	6.08767	6.08767	68.6735	8.11635	10.5566	0.742214	0.532932	2	1.7341	4	0.102185	0.365832	0.425044	0.106938	3		0.0225257	0.462883	0.508339	0.00625199	3	16.7011	16.9488	0.161248	17.9116	17.8061	0.147735	8	0.252246	0.101005	0.11933	0.067493	0.106378	0.0609814	0.157595	0.0722606	0.046398	0
cmj228	0.2508	0.0421445	1	40.1845	1.9986	9.1587	0.418471	5.71554	5.71554	49.2837	5.37588	8.97363	0.625042	0.624056	2	1.57004	4	0.277629	0.709966	0.00290032	0.00950424	2		0.119927	0.848134	0.0222726	0.0096666	2	2.29069	0.925235	0.0150707	3.14002	1.34059	0.0265458	6	0.0917267	0.0565862	0.0849068	0.0493947	0.0793606	0.0435646	0.0863137	0.0502361	5.80552	0
cmj229	0.25674	0.0260105	1	48.1598	5.45575	9.07328	0.696811	6.82665	6.82665	41.9883	11.6399	8.14987	0.864705	0.75239	2	1.19383	4	0.00353363	-0.000350999	0.00800645	0.988811	4		0.0252211	-0.0101399	0.0183699	0.966549	4	0.941124	1.48948	0.0654595	0.857223	1.39973	0.0369053	8	0.433733	0.177307	0.28046	0.164927	0.192537	0.111425	0.316265	0.158964	0.040216	0
cmj230	0.2345	0.0277494	2	37.044	4.04313	8.80906	0.499144	5.52943	5.52943	47.7819	3.39255	8.40349	0.311765	0.627699	2	1.51977	4	0.2537	0.717945	0.017621	0.0107348	2		0.0631556	0.931949	0.00397151	0.000924088	2	2.37679	0.840674	0.0350748	0.232221	-2.12725	0.00808596	1	0.0756168	0.0448138	0.0721046	0.0423168	0.0705888	0.0382577	0.072982	0.0422778	8.54094	0
cmj231	0.31326	0.0815821	1	64.8742	7.01746	11.5919	0.919189	7.15671	7.15671	72.5988	9.81296	10.6671	0.833958	0.617391	2	1.4905	4	0.220309	0.774018	0.000386328	0.00528641	2		0.0599353	0.937991	0.00185574	0.00021784	2	2.05684	-0.212023	0.0109493	0.175581	-2.04067	0.00655103	8	0.092645	0.0556215	0.087789	0.0516258	0.0863901	0.0485018	0.0890815	0.0520911	2.71423	0
cmj232	0.27778	0.0642239	1	47.1475	6.82745	9.58262	0.982842	6.33664	6.33664	55.8995	7.39177	9.43971	0.711461	0.661264	2	1.4897	4	0.0962664	0.454061	0.215491	0.234182	2		0.0197662	0.473333	0.39341	0.113491	2	5.37525	4.46542	0.245923	4.42773	3.94783	0.351566	8	0.100091	0.0697682	0.0881563	0.0632411	0.0875107	0.0612662	0.091651	0.0641168	0.613392	0.336718
cmj233	0.11385	0.0167207	3	22.7564	1.51131	8.37591	0.400682	3.52402	3.52402	33.0059	3.23316	7.71733	0.402554	0.420733	2	2.18992	4	0.243587	0.744262	-0.000131374	0.0122821	2		0.0792861	0.9179	0.00247616	0.000337353	2	2.21847	-0.167653	0.00717185	1.33455	-1.98387	0.00736436	8	0.0757915	0.0510232	0.0722379	0.0480146	0.0747775	0.0483193	0.07359	0.0486652	1.43583	0.02479
cmj234	0.13521	0.0237752	2	30.8575	3.31572	7.29765	0.437233	5.39103	5.39103	31.8442	4.442	6.7729	0.557516	0.738736	2	1.25633	4	0.00407436	-0.000619836	0.020202	0.976344	4		0.0161805	-0.00339455	0.0188092	0.968405	4	1.08098	1.74752	0.120622	0.847299	1.44601	0.182814	1	0.326684	0.129396	0.197778	0.113001	0.13633	0.0676643	0.229315	0.108276	0.025126	0.030486
cmj235	0.21373	0.0544438	2	42.0078	4.59973	8.26921	0.53339	6.47817	6.47817	37.0163	7.75456	7.40618	0.779707	0.783409	2	1.14325	4	0.00268661	-0.000163081	0.0497762	0.9477	4	3	0.0179149	-0.0099819	0.0272799	0.964787	4	1.1929	1.80119	0.0969357	0.776394	1.1981	0.136705	1	0.402799	0.172868	0.251455	0.152407	0.173304	0.0933079	0.287798	0.14737	0.025076	0.060182
cmj236	0.10502	0.013835	3	23.7026	2.17785	6.23248	0.345339	4.84546	4.84546	22.8344	2.3036	5.81718	0.357983	0.777453	2	1.20054	4	0.00274187	-0.000481205	0.0302165	0.967523	4		0.0167723	-0.00462862	0.0287591	0.959097	4	1.15061	1.80675	0.130112	0.837038	1.34452	0.0813835	1	0.328521	0.125055	0.200268	0.11283	0.132793	0.0706083	0.230924	0.109054	0.06493	0.035392
cmj237	0.28919	0.0309569	1	45.1576	5.89262	8.98759	0.611834	6.40135	6.40135	43.8872	5.47861	8.30325	0.751697	0.712244	2	1.29711	4	0.00268314	-0.000610133	0.0215413	0.976386	4		0.0193648	-0.00882548	0.0196243	0.969836	4	1.01859	1.55457	0.115699	0.755992	1.19737	0.0985113	1	0.422245	0.177048	0.280111	0.159794	0.179225	0.0917111	0.311108	0.153359	0.032394	0.04958
cmj238	0.14768	0.0173082	2	25.2682	4.00654	7.8927	0.432145	4.09944	4.09944	34.7236	2.86278	7.60333	0.356487	0.519397	2	1.85472	4	0.19676	0.239309	0.440159	0.123772	3		0.0854264	0.254699	0.646086	0.0137888	3	9.61415	10.6667	0.127209	8.83818	10.2977	0.145025	4	0.170939	0.0769163	0.121792	0.0555617	0.0898727	0.0484161	0.132848	0.0584114	0.067516	0.038292
cmj239	0.22096	0.0306019	2	42.5485	2.55533	8.29322	0.273899	6.57061	6.57061	41.5023	2.93437	7.6977	0.365413	0.792286	2	1.17154	4	0.00377979	-0.00119017	0.0789935	0.918417	4	2	0.0202286	-0.007205	0.0289074	0.958069	4	1.33657	2.05112	0.0531396	0.87565	1.40198	0.0774177	1	0.399759	0.186949	0.233006	0.158717	0.163229	0.0944714	0.27491	0.155535	0.032122	0.06804
cmj240	0.17823	0.0335378	2	32.0897	4.91576	7.66384	0.579206	5.38807	5.38807	36.7158	4.94365	7.32326	0.639873	0.703051	2	1.35916	4	0.214953	0.748758	0.0214616	0.0148275	2		0.0668932	0.922778	0.00992816	0.00040059	2	5.212	3.24061	0.0536589	2.005	-0.506005	0.0222516	8	0.0926263	0.0567009	0.0878145	0.0542453	0.0836556	0.050792	0.0887791	0.0542707	4.6204	0.590948
cmj241	0.2803	0.0489766	1	55.5126	6.77646	10.8264	1.08228	6.56861	6.56861	67.6988	6.78327	10.2796	0.69284	0.606724	2	1.56495	4	1.33992e-05	0.00330134	0.436141	0.560544	4		0.000138531	-0.00474476	0.542199	0.462407	3	1.18737	2.14536	1.17676	0.814494	1.55903	1.35158	3	0.163794	0.103583	0.175261	0.110418	0.138578	0.0780315	0.167651	0.101933	0.032668	0.457238
cmj242	0.30261	0.0433575	1	46.2233	6.69879	9.60823	0.80368	6.16989	6.16989	56.1692	7.01318	9.31835	0.807369	0.642146	2	1.5103	4	0.203467	0.754495	0.0253729	0.0166646	2		0.0467932	0.852357	0.100145	0.000705426	2	7.27388	5.17786	0.0640933	7.50928	5.26019	0.125204	8	0.105394	0.0762297	0.093182	0.0668762	0.0908476	0.0615146	0.0965673	0.0681818	0.836582	0.582082
cmj243	0.11455	0.0178171	3	25.1442	2.42846	6.77729	0.334741	4.73318	4.73318	24.59	3.72563	6.13872	0.46477	0.698388	2	1.29696	4	0.00732711	-0.00095905	0.142074	0.851558	4	3	0.0191699	-0.00673155	0.0374803	0.950081	4	1.59112	2.35765	0.105378	0.842883	1.31391	0.0451808	1	0.343038	0.125459	0.213493	0.103194	0.145553	0.0665834	0.244482	0.10232	0.092926	0.06514
cmj244	0.18327	0.0188775	2	38.2374	2.84848	9.3894	0.71721	5.20456	5.20456	45.3352	5.03767	8.98308	0.723615	0.554301	2	1.726	4	6.76109e-05	0.011408	0.540923	0.447601	3		6.62098e-05	-0.00144292	0.668198	0.333179	3	1.48632	2.53241	0.940301	0.873878	1.64192	1.07688	3	0.176457	0.101284	0.184251	0.101646	0.147845	0.0778019	0.17777	0.0964737	0.032968	0.030486
cmj245	0.14815	0.0244315	2	31.4582	3.46475	7.94639	0.526246	5.04402	5.04402	32.8876	3.65296	7.09002	0.547023	0.634757	2	1.40563	4	0.00221905	-0.00051007	0.104402	0.893889	4	3	0.0124001	-0.00300671	0.0169589	0.973648	4	1.34111	2.0239	0.0515935	0.710061	1.18304	0.07165	1	0.361434	0.131999	0.241421	0.12325	0.14921	0.0792631	0.266793	0.117753	0.018322	0.014188
cmj247	0.1379	0.015891	2	33.1633	3.48502	8.42097	0.495837	5.01699	5.01699	34.1818	2.90233	7.72026	0.436769	0.595773	2	1.53882	4	0.0017416	-0.000334633	0.0720779	0.926515	4	3	0.0122837	-0.00247426	0.016266	0.973925	4	1.31704	2.02028	0.0172225	0.775943	1.24184	0.0108269	1	0.370618	0.135051	0.228401	0.121817	0.146053	0.0770491	0.261536	0.117818	0.068322	0.012026
cmj248	0.28376	0.0396106	1	50.1099	5.88834	11.5352	0.695302	6.10566	6.10566	53.0957	8.58788	10.407	0.770787	0.529307	2	1.70448	4	0.548865	0.35183	0.0389285	0.0603764	1		0.565414	0.289761	0.0875895	0.0572353	1	2.11791	1.7378	0.0278011	1.1728	1.00847	0.0374667	8	0.340356	0.143346	0.316162	0.129105	0.286868	0.117609	0.320057	0.131098	8.59359	0.45149
cmj249	0.17736	0.0207099	2	41.4502	2.72216	9.49094	0.458038	5.57277	5.57277	41.7152	6.51064	8.37067	1.00298	0.587168	2	1.50207	4	0.00346099	-0.000608247	0.0605558	0.936591	4		0.0258102	-0.0120231	0.0189448	0.967268	4	1.19617	1.82497	0.11377	0.81439	1.29112	0.154915	1	0.346129	0.155717	0.244534	0.12844	0.178529	0.0858301	0.267386	0.127202	0.03536	0.06725
cmj250	0.14741	0.0155666	2	31.4231	3.58043	7.63876	0.582777	5.24553	5.24553	35.0975	3.9734	7.28132	0.470539	0.686699	2	1.3881	4	0.00507838	0.0480674	0.458461	0.488393	4		0.000686563	0.0130434	0.403632	0.582638	4	3.0902	4.38295	0.85836	1.52457	2.38314	0.924673	4	0.24314	0.113614	0.236262	0.0912791	0.178042	0.0659407	0.231681	0.0931862	0.061864	0.139666
cmj252	0.10528	0.0409813	3	27.5028	6.67439	8.45456	0.816932	4.18215	4.18215	38.223	5.02391	8.22031	0.629498	0.494662	2	1.96557	4	0.207198	0.0810522	0.528737	0.183012	3		0.10993	0.15296	0.689236	0.0478741	3	8.55056	10.3471	0.114801	7.54263	9.33753	0.197253	2	0.181842	0.0867092	0.125961	0.0636521	0.0994873	0.056885	0.139652	0.0642605	0.160322	0.082914
cmj253	0.3281	0.0360518	1	61.9442	5.26924	10.8979	0.611959	7.30167	7.30167	66.1301	5.30379	10.2444	0.59102	0.67001	2	1.40302	4	0.00419563	-0.000858286	0.180011	0.816652	4		0.00568678	-0.00611893	0.109068	0.891365	4	1.24794	1.97775	0.676942	0.827624	1.38232	0.618362	2	0.30881	0.189405	0.264268	0.163816	0.208714	0.115335	0.271253	0.162514	0.014706	0.2566
cmj254	0.14388	0.0201085	2	29.6382	3.55794	7.09856	0.433094	5.38731	5.38731	31.1675	3.02053	6.9096	0.335893	0.75893	2	1.28257	4	0.107197	0.116166	0.334157	0.44248	4		0.16943	-0.00526149	0.37052	0.465311	4	2.25439	2.80085	0.292385	1.27774	1.8117	0.32002	1	0.273127	0.114963	0.204015	0.0772907	0.159256	0.0627792	0.219577	0.0837664	0.054954	0.04958
cmj255	0.223788	0.0464789	2	43.8151	3.19235	8.53357	0.449908	6.55854	6.55854	42.5599	4.86637	7.82467	0.483259	0.768557	2	1.19305	4	0.00256947	-0.000232235	0.00833493	0.989328	4		0.0121314	-0.00394792	0.0037598	0.988057	4	0.998561	1.57354	-0.00206803	0.777925	1.25987	0.0197742	1	0.427293	0.179509	0.244286	0.170063	0.1735	0.105214	0.290935	0.161583	0.028468	0.13951
cmj256	0.23336	0.0371574	2	48.0637	3.69125	9.23367	0.451155	6.64092	6.64092	46.3384	6.07043	8.2574	0.513944	0.719207	2	1.24341	4	0.0029408	-0.00015098	0.0581006	0.93911	4	3	0.0145686	-0.00484598	0.0105374	0.97974	4	1.21126	1.81275	0.0259062	0.781982	1.22705	0.00663513	1	0.440964	0.183216	0.267204	0.156503	0.186569	0.100496	0.309965	0.154606	0.103748	0.05169
cmj257	0.26588	0.0462326	1	49.7211	5.50803	9.34107	0.684407	6.79117	6.79117	44.5568	6.40853	8.21202	0.806885	0.727022	2	1.20922	4	0.00463512	-0.00108157	0.0160185	0.980428	4		0.0213886	-0.00660168	0.00629943	0.978914	4	1.06436	1.68096	0.0353639	0.846875	1.36482	0.0157728	1	0.407679	0.168524	0.240689	0.152288	0.166687	0.0972762	0.282183	0.147009	0.002722	0.036816
cmj258	0.22467	0.0172707	2	40.937	4.11439	8.14949	0.401871	6.39892	6.39892	34.6858	7.13418	7.25358	0.763796	0.785193	2	1.13356	4	0.00235188	-0.00032048	0.00309399	0.994875	4		0.0137382	-0.00332408	0.00282227	0.986764	4	1.00598	1.54837	0.0184719	0.74268	1.1514	0.0176257	1	0.437731	0.174374	0.257588	0.170017	0.175849	0.0992281	0.302133	0.160188	0.009794	0.02479
cmj259	0.18128	0.0251908	2	36.953	3.11813	7.95246	0.508899	5.92991	5.92991	28.4774	3.73671	6.80948	0.565843	0.74567	2	1.14833	4	0.00271161	-0.000978766	0.0281421	0.970125	4		0.0196683	-0.00311564	0.00937156	0.974076	4	1.0844	1.63917	-0.0128628	0.732683	1.12292	-0.0199681	1	0.429817	0.172977	0.261674	0.159573	0.186418	0.100775	0.303369	0.153523	0.002116	0.018408
cmj260	0.20693	0.0405394	2	44.1753	5.69649	8.9675	0.720762	6.32356	6.32356	46.1065	6.49373	8.26918	0.720139	0.705165	2	1.30768	4	0.0409979	-0.00374717	0.111256	0.851494	4	3	0.0232604	-0.00561805	0.0172602	0.965097	4	1.40318	2.0252	0.0516858	0.769579	1.22481	0.0564879	6	0.425255	0.181603	0.28037	0.16108	0.187483	0.0910562	0.313102	0.155566	0.023436	0.036816
cmj261	0.25206	0.036707	1	43.6749	3.05119	9.68281	0.645949	5.94676	5.94676	55.1045	6.38736	9.11568	0.731569	0.614156	2	1.53288	4	0.0540393	0.430481	0.348341	0.167138	2		0.0119782	0.504761	0.459375	0.0238851	2	11.3439	12.9849	0.402389	10.339	11.8631	0.449366	2	0.0990816	0.0586175	0.0830623	0.0562496	0.0722664	0.0496667	0.0866213	0.0548402	0.106456	0.283604
cmj262	0.14674	0.0143016	2	31.286	5.11352	7.43184	0.70996	5.39884	5.39884	33.7654	4.11538	7.32723	0.533046	0.726447	2	1.35719	4	0.00548781	0.0267487	0.450255	0.517508	4		0.00537116	0.0328146	0.46173	0.500085	4	2.24074	3.3097	0.861607	1.49991	2.34352	0.906845	5	0.242421	0.109592	0.225735	0.0871437	0.162433	0.070953	0.223508	0.0895244	0.02168	0.043936
cmj263	0.24617	0.0195923	1	43.6462	4.89028	9.98871	0.799867	5.63589	5.63589	56.6684	5.22611	9.54279	0.702	0.564226	2	1.69322	4	0.153075	0.42199	0.308059	0.116876	2		0.0620127	0.466975	0.458128	0.0128843	2	11.2932	11.634	0.118547	9.64624	10.3362	0.132736	8	0.120686	0.0786399	0.0914612	0.0628307	0.0718419	0.0501914	0.0979628	0.0623372	1.29107	0.11445
cmj264	0.12865	0.0292649	3	30.3968	2.81344	7.68595	0.586414	5.07785	5.07785	34.7804	3.85751	7.32539	0.468371	0.660667	2	1.44262	4	0.0821958	0.615169	0.214448	0.0881878	2		0.0134116	0.74694	0.231435	0.00821368	2	8.94389	8.07422	0.225201	8.22141	7.18	0.223625	4	0.0967538	0.0562392	0.0796658	0.046321	0.0740012	0.0399062	0.0841294	0.047075	0.22256	0.056648
cmj265	0.22191	0.0320736	2	41.5235	2.59248	9.12006	0.512874	6.02793	6.02793	49.1989	4.4344	8.81939	0.499998	0.660953	2	1.46309	4	0.13625	0.147757	0.540022	0.17597	3		0.0946115	0.283231	0.594956	0.0272025	3	7.83185	9.70964	0.113315	7.91895	9.20078	0.123039	2	0.22615	0.107876	0.163043	0.0843082	0.111558	0.0715886	0.176043	0.0868257	1.4634	0.080066
cmj266	0.33757	0.0452152	1	63.0693	3.9254	11.1933	0.529958	7.19517	7.19517	71.3756	2.99756	10.5749	0.388022	0.642811	2	1.46972	4	0.00759805	0.0344535	0.311326	0.646622	4		0.00252572	-0.00146291	0.326678	0.672259	4	1.53429	2.32264	0.704492	1.05018	1.72287	0.871146	8	0.287141	0.165717	0.262765	0.128666	0.192294	0.0905656	0.26202	0.131887	0.42537	0.102798
cmj267	0.10523	0.0202708	3	23.4135	2.37808	6.9019	0.642436	4.35811	4.35811	28.9813	2.93925	6.80891	0.443746	0.631437	2	1.56235	4	0.23782	0.744641	-0.000447423	0.0179867	2		0.0840012	0.912643	0.000815267	0.0025405	2	1.54194	-0.412452	0.00697026	0.689292	-1.61219	0.00953078	8	0.0746979	0.0485076	0.0742913	0.0478492	0.0717023	0.0447364	0.0741177	0.0474453	2.69152	0.02268
cmj268	0.11627	0.0179866	3	22.8905	2.5575	6.3958	0.616749	4.61506	4.61506	26.5325	3.84185	6.46715	0.516465	0.721577	2	1.40132	4	0.243106	0.732306	0.00863434	0.0159536	2		0.0943786	0.899842	0.00244432	0.00333464	2	1.76726	-0.0870956	0.0142462	0.495385	-1.7223	0.0115153	1	0.0765146	0.0460105	0.0749378	0.0443472	0.0731568	0.0420594	0.0752062	0.0442771	0.169214	0.029748
cmj269	0.21342	0.0225019	2	42.6518	5.21716	9.50449	0.722243	5.73713	5.73713	44.0883	8.1332	8.28462	1.06237	0.603623	2	1.44404	4	0.0037298	-0.000380855	0.0752571	0.921394	4	3	0.0149653	-0.00356486	0.0123359	0.976264	4	1.21309	1.78189	0.0480312	0.709899	1.10578	0.0266942	8	0.424731	0.183555	0.287951	0.172275	0.195727	0.106136	0.318334	0.165139	0.038654	0.067302
cmj270	0.13827	0.0231211	2	25.7853	2.07203	7.6032	0.649773	4.35423	4.35423	35.6156	4.64582	7.59602	0.634391	0.572685	2	1.74451	4	0.243944	0.733786	0.00413701	0.018133	2		0.0600547	0.93592	0.0019758	0.00204963	2	2.7659	1.43869	0.0219693	2.17535	0.46689	0.0242081	2	0.0732417	0.0414409	0.0701675	0.0399232	0.0698558	0.0349492	0.0710511	0.0393064	1.79941	0.361934
cmj271	0.12615	0.0357986	3	28.8645	5.30259	6.84958	0.778171	5.40667	5.40667	29.6438	3.483	6.7077	0.531723	0.789343	2	1.24063	4	0.0444916	0.190468	0.380307	0.384734	4		0.0229982	0.0842001	0.532103	0.360699	3	2.13635	2.66639	0.387948	1.32913	1.89151	0.515754	2	0.167703	0.0759383	0.161465	0.0702977	0.119548	0.0533554	0.158552	0.067896	0.033188	0.094306
cmj272	0.15431	0.0281117	2	36.1938	4.69361	8.51522	0.682669	5.46777	5.46777	38.0447	3.87988	8.19715	0.494573	0.642118	2	1.49917	4	0.00665417	0.00945714	0.337469	0.646419	4		0.00186841	0.00754786	0.324661	0.665922	4	1.8679	2.83135	0.800963	1.12448	1.80038	0.802307	2	0.238778	0.127037	0.216601	0.09614	0.158396	0.0711857	0.216597	0.0996169	0.005946	0.037554
cmj273	0.16484	0.0189747	2	33.4613	3.6048	8.35526	0.541529	5.10296	5.10296	37.9156	4.89413	7.81921	0.688744	0.610748	2	1.53229	4	0.00220218	-0.000123342	0.204042	0.793879	4	3	0.00858722	-0.00511504	0.153477	0.843051	4	1.53556	2.35621	0.500293	0.957601	1.5771	0.625156	1	0.279853	0.170731	0.224642	0.133687	0.173129	0.0960246	0.235278	0.135601	0	0.072312
cmj274	0.17732	0.0365613	2	38.436	3.03421	8.79303	0.430945	5.58316	5.58316	36.8766	4.97958	7.67526	0.775236	0.634952	2	1.37472	4	0.0038649	-0.000813759	0.0398838	0.957065	4		0.0132747	-0.00354179	0.00500313	0.985264	4	1.10276	1.70818	0.0573675	0.734336	1.18959	0.0466143	2	0.408355	0.165205	0.26392	0.146214	0.183971	0.0897143	0.297992	0.141279	0.012252	0.024104
cmj275	0.14033	0.0142622	2	29.0799	2.77129	6.93057	0.447427	5.3511	5.3511	29.3986	4.24583	6.53186	0.497104	0.7721	2	1.22066	4	0.00277119	0.0255187	0.456653	0.515057	4		0.00220232	0.0386651	0.520137	0.438996	3	2.20022	3.37946	0.880007	1.79575	2.74142	0.835826	2	0.142651	0.0950731	0.134608	0.0859947	0.108946	0.0698909	0.134087	0.0841401	0.013628	0.373524
cmj276	0.21061	0.0342962	2	48.1855	4.36008	9.34111	0.493623	6.57112	6.57112	47.921	5.43243	8.49535	0.598441	0.703462	2	1.29283	4	0.00119582	0.00366563	0.291702	0.703436	4		0.00178309	-0.00151185	0.293154	0.706575	4	1.37358	2.24237	0.930306	0.95248	1.64642	0.9392	8	0.265438	0.15612	0.238701	0.12359	0.1759	0.0849388	0.239536	0.125776	0.026854	0.314942
cmj277	0.11959	0.0142841	3	24.633	2.85592	7.75565	0.721532	4.08464	4.08464	29.6543	5.3584	7.15305	0.758295	0.526666	2	1.75121	4	0.229851	0.742354	0.00774625	0.0200487	2		0.086506	0.910723	0.00065667	0.00211431	2	2.08679	0.312246	0.0176676	0.671072	-1.5835	0.0118898	8	0.0868814	0.0564031	0.086867	0.0552977	0.0838473	0.0506764	0.0865271	0.0548433	0.615236	0.028324
cmj278	0.1807	0.144477	2	28.0494	2.84635	7.25965	0.591506	4.99191	4.99191	30.6334	3.03303	6.82254	0.511613	0.687624	2	1.36672	4	0.224601	0.762576	-4.36633e-06	0.0128269	2		0.103881	0.894452	0.000159573	0.00150717	2	1.62311	-0.570063	0.00870011	-0.384308	-2.66005	0.00474111	1	0.0805034	0.0495288	0.0803706	0.0493855	0.0797583	0.0453695	0.0803405	0.0487201	3.2446	0.044622
cmj279	0.11515	0.0150467	3	27.4061	2.22781	6.70594	0.347478	5.21281	5.21281	25.1919	3.34895	6.01579	0.412598	0.777342	2	1.15404	4	0.0027127	-0.000434706	0.0579953	0.939727	4	3	0.0130863	-0.00291807	0.00591725	0.983915	4	1.26625	1.93369	0.00612876	0.800634	1.27263	0.0161956	8	0.362379	0.145411	0.213931	0.128339	0.147993	0.0814891	0.2508	0.123319	0.036566	0.00712
cmj280	0.17169	0.0217513	2	31.6407	3.67773	8.45655	0.574137	4.77494	4.77494	41.5694	3.79223	8.19239	0.467655	0.564644	2	1.71571	4	0.223221	0.764338	0.00212419	0.0103162	2		0.0785743	0.918068	0.00166246	0.00169531	2	1.97655	0.451937	0.014564	1.29809	-0.276861	0.0179148	3	0.0793564	0.0400974	0.0766486	0.0372884	0.0741338	0.0333043	0.0771716	0.0371713	0.254622	0.20543
cmj281	0.17347	0.0330458	2	29.4453	3.88564	7.37452	0.679247	5.1617	5.1617	31.4374	5.44883	6.84299	0.702107	0.699937	2	1.32572	4	0.00601541	0.0215709	0.451211	0.521203	4		0.00095674	0.0101928	0.497475	0.491375	3	2.13516	3.2826	1.26923	1.2066	2.05326	1.59156	5	0.120803	0.0753931	0.138951	0.0737554	0.113782	0.0649658	0.130655	0.0697663	0.066484	0.161608
cmj282	0.14041	0.0171596	2	24.8141	4.01422	7.10006	0.917047	4.50963	4.50963	29.8478	4.46161	6.64533	0.685466	0.635154	2	1.47358	4	0.0420373	0.373692	0.420926	0.163345	3		0.0187495	0.369958	0.582776	0.0285169	3	10.1041	11.2722	0.399147	8.70701	9.93211	0.365281	2	0.145634	0.0695894	0.114487	0.0599269	0.0937545	0.0522352	0.121436	0.0600901	0.268226	0.119834
cmj283	0.28968	0.0463085	1	52.7823	6.60617	9.70259	0.623653	6.92665	6.92665	57.8203	4.7408	9.31423	0.509526	0.713897	2	1.34469	4	0.00489998	0.0261598	0.445128	0.523812	4		0.000599905	0.000730142	0.52897	0.4697	3	2.18863	3.34347	0.871397	1.50902	2.47569	0.999979	2	0.165669	0.111425	0.160498	0.0923689	0.121329	0.0652843	0.157579	0.0911096	0.108992	0.221156
cmj284	0.27245	0.0547046	1	53.2195	6.22754	9.80303	0.636679	6.9695	6.9695	58.6151	5.79007	9.34515	0.623764	0.710954	2	1.34086	4	0.0040352	0.0293343	0.33627	0.630361	4		0.00325018	0.00356165	0.401305	0.591883	4	1.71124	2.7156	0.979427	1.14405	1.97308	1.3063	5	0.286287	0.133256	0.281798	0.119042	0.189192	0.0797013	0.272583	0.114533	0.07958	0.243202
cmj285	0.20186	0.0249936	2	36.9558	3.80958	8.49255	0.495473	5.5915	5.5915	46.1148	4.05943	8.17794	0.460595	0.6584	2	1.46257	4	0.0744502	0.299254	0.481075	0.145221	3		0.0249238	0.360029	0.603773	0.0112743	3	15.5405	16.3113	0.18946	14.1483	14.6295	0.21152	8	0.215672	0.107504	0.121512	0.0792963	0.104285	0.070078	0.147702	0.0830997	0.228074	0.123316
cmj286	0.19321	0.0411696	2	34.2389	5.38495	8.06965	0.769459	5.4903	5.4903	41.7353	4.79836	8.04281	0.518983	0.680364	2	1.46491	4	0.262178	0.72554	-0.00013533	0.0124173	2		0.0981154	0.900432	0.000178052	0.00127472	2	2.0585	-0.714307	0.00668725	0.654571	-2.24497	0.00935372	1	0.0798955	0.05636	0.0807021	0.0559522	0.078533	0.0520761	0.0802136	0.055395	2.518	0.154384
cmj287	0.18065	0.022849	2	38.0488	2.74749	9.19739	0.426828	5.30092	5.30092	39.4085	7.74135	7.81097	0.930899	0.57635	2	1.47351	4	0.00329267	-0.000513447	0.0837668	0.913454	4		0.014357	-0.00494514	0.0139595	0.976629	4	1.30461	1.93397	0.0407739	0.772388	1.19434	0.041284	1	0.404472	0.154542	0.258934	0.122574	0.168357	0.0725019	0.292124	0.122754	0.062222	0.009916
cmj288	0.15388	0.0298488	2	33.149	3.77969	7.5867	0.490019	5.5721	5.5721	30.7209	5.12265	6.92552	0.677486	0.734456	2	1.24289	4	0.0170236	-0.00139657	0.165836	0.818536	4		0.0335818	-0.00961365	0.0902575	0.885774	4	1.62649	2.45002	0.235353	1.02839	1.59861	0.201315	1	0.333841	0.151048	0.228037	0.115805	0.166461	0.0811671	0.252653	0.116906	0.047334	0.03191
cmj289	0.38634	0.0866027	1	70.7793	7.70327	11.3391	0.914434	8.02632	8.02632	66.6	9.01516	9.937	0.844326	0.707841	2	1.23805	4	0.003507	-0.000294207	0.00873921	0.988048	4		0.0140218	-0.0069458	0.0078751	0.985049	4	1.01195	1.60072	0.109262	0.750543	1.22237	0.135798	8	0.436836	0.216005	0.314668	0.194339	0.22923	0.135242	0.341457	0.190098	0.034132	0.03402
cmj290	0.27625	0.0615386	1	50.3528	5.7372	10.2347	0.774489	6.44877	6.44877	54.9475	5.5433	9.47762	0.641428	0.630091	2	1.46968	4	0.266702	0.723211	-0.000134279	0.0102217	2		0.0698054	0.929074	6.17742e-05	0.00105904	2	1.23166	-0.717405	0.00437757	0.504906	-1.30528	0.00864484	1	0.0895266	0.0503798	0.0860395	0.0474832	0.0810225	0.0447392	0.0865102	0.047712	0.638338	0.080222
cmj291	0.20607	0.0277753	2	39.9069	4.35594	8.73442	0.61598	5.84278	5.84278	42.1892	4.87706	8.1473	0.584479	0.668937	2	1.39442	4	0.002955	-0.000509927	0.0219051	0.97565	4		0.0208665	-0.00759202	0.016207	0.970518	4	1.14831	1.78418	0.0687263	0.866344	1.3847	0.108028	2	0.371438	0.175989	0.220806	0.144147	0.167429	0.0939822	0.25976	0.143229	0.018864	0.019832
cmj292	0.15173	0.0278794	2	37.7427	4.25815	8.56366	0.541487	5.61179	5.61179	39.8094	3.72166	8.11172	0.523814	0.655302	2	1.44548	4	0.00130162	-0.000702483	0.260243	0.739158	4		0.00129701	-0.00193885	0.289342	0.7113	4	1.4527	2.32686	0.852878	1.03602	1.75151	1.00401	1	0.224566	0.130995	0.220727	0.108691	0.161529	0.0730054	0.215126	0.106845	0.025956	0.08782
cmj293	0.19193	0.0316749	2	40.3472	4.15552	8.23414	0.614666	6.25073	6.25073	36.8121	7.24782	7.45103	0.709776	0.759123	2	1.19203	4	0.00412851	-0.000445704	0.0192997	0.977017	4		0.0200395	-0.0118195	0.00783726	0.983943	4	1.05935	1.63188	0.1588	0.770186	1.20068	0.123253	1	0.376443	0.176395	0.248107	0.157179	0.175467	0.0960049	0.278199	0.151364	0.016696	0.043936
cmj294	0.21513	0.0309295	2	44.6161	4.15731	9.67195	0.691508	5.90443	5.90443	45.3868	6.8201	8.43586	0.783739	0.61047	2	1.42873	4	0.0106752	-0.00043722	0.0657608	0.924001	4	3	0.0168464	-0.00538334	0.00902189	0.979515	4	1.19919	1.78838	0.0388667	0.752061	1.16323	0.0312824	1	0.405636	0.192088	0.273628	0.173532	0.20699	0.120863	0.305502	0.169405	0.025088	0.06092
cmj295	0.21495	0.0248065	2	38.0769	4.47088	8.83457	0.542205	5.52121	5.52121	35.4253	7.11066	7.49105	0.639226	0.624955	2	1.35678	4	0.00440277	-0.000550065	0.004553	0.991594	4		0.0175024	-0.00358778	0.00201271	0.984073	4	0.957219	1.40996	-0.00848681	0.753335	1.12996	-0.00742392	1	0.392358	0.146117	0.227303	0.128097	0.167516	0.083645	0.269839	0.125027	0.04023	0.031858
cmj296	0.27259	0.0404734	1	49.5377	5.9819	8.92855	0.795713	7.0826	7.0826	45.4467	8.64243	8.30421	0.793759	0.793252	2	1.17248	4	0.00820411	-0.00136099	0.0220028	0.971154	4		0.0378584	-0.0142862	0.0319605	0.944467	4	1.06861	1.67451	0.0554905	0.837561	1.3198	0.0909223	8	0.406126	0.207898	0.270075	0.18269	0.201668	0.120087	0.302956	0.178906	0.035514	0.037554
cmj297	0.14639	0.02165	2	28.2649	2.36929	7.29834	0.448707	5.03556	5.03556	31.5342	4.37553	7.0882	0.465513	0.689959	2	1.40763	4	0.266818	0.714214	-0.00051864	0.0194872	2		0.122505	0.874701	0.000773193	0.00202085	2	1.94767	-0.732835	0.00755578	1.50026	-1.17152	0.0123094	8	0.0790561	0.0532556	0.0794599	0.0512571	0.0761868	0.0496379	0.078966	0.0513442	1.19004	0.19489
cmj298	0.35047	0.0699248	1	62.0072	7.10746	12.0407	0.763234	6.64964	6.64964	77.8218	8.20855	11.1922	0.612877	0.552263	2	1.68314	4	0.247312	0.745371	0.000699708	0.00661749	2		0.077716	0.920377	0.000488731	0.00141872	2	1.57506	-0.900442	0.00663095	0.287795	-1.91065	0.00723261	8	0.089664	0.052393	0.0863529	0.0494754	0.0851794	0.0469561	0.0872091	0.0496843	5.67002	0.85024
cmj299	0.2274	0.0473454	2	37.7396	5.03442	8.95944	1.01228	5.5748	5.5748	46.9073	6.74296	8.63031	0.77918	0.622227	2	1.54809	4	0.281978	0.707261	-0.000147493	0.0109084	2		0.101621	0.892371	0.00442247	0.00158634	2	2.57131	-0.705724	0.006494	2.29271	-1.17669	0.0145733	8	0.0787076	0.0571809	0.075926	0.0551383	0.0790074	0.0528709	0.077109	0.0551442	2.32816	0.153646
cmj300	0.24817	0.0319012	1	40.572	5.32085	9.21516	0.910541	5.76828	5.76828	48.8609	4.60845	8.78279	0.737539	0.625956	2	1.5226	4	0.278978	0.699783	0.00453242	0.0167068	2		0.0953313	0.90187	0.00111717	0.00168193	2	2.60226	-0.450869	0.0103714	1.25151	-1.95958	0.00939584	2	0.0740006	0.0525565	0.0727453	0.0506001	0.0742935	0.0470878	0.0732971	0.0504923	2.60576	0.214722
cmj301	0.13466	0.0271469	2	30.1917	2.72264	7.10477	0.327695	5.42202	5.42202	29.6297	2.83126	6.7126	0.42085	0.763152	2	1.23803	4	0.0544355	0.0745569	0.352703	0.518305	4	2	0.0914736	-0.0187531	0.390496	0.536783	4	1.66713	2.10354	0.182396	1.04741	1.47316	0.208008	2	0.308811	0.131718	0.232994	0.0933027	0.18079	0.0750417	0.249712	0.100133	0.149924	0.029748
cmj302	0.25628	0.0428415	1	49.8875	4.46342	10.1468	0.720639	6.2886	6.2886	60.2186	8.22211	9.41321	0.790745	0.619763	2	1.49687	4	0.000578816	0.00401714	0.3641	0.631304	4		0.000215958	-0.00272122	0.397433	0.605072	4	1.62705	2.6569	1.26953	0.978476	1.78376	1.51858	2	0.261553	0.130143	0.257244	0.113953	0.195592	0.0847612	0.251504	0.11296	0.107086	0.776712
cmj303	0.13578	0.0166445	2	31.319	2.77611	7.9212	0.590176	5.0495	5.0495	32.5225	3.83818	7.34019	0.514231	0.637466	2	1.45365	4	0.103196	0.114531	0.370842	0.41143	4		0.143458	0.0392992	0.418246	0.398998	3	2.371	2.977	0.167571	1.40835	1.97679	0.159602	8	0.190024	0.107831	0.156382	0.0821489	0.123126	0.0634487	0.162649	0.0860733	0.072304	0.065192
cmj304	0.23697	0.0312763	2	37.2962	4.33091	8.11717	0.634236	5.93103	5.93103	43.6083	4.34639	7.95775	0.40466	0.730678	2	1.34171	4	0.274536	0.71106	-0.00018265	0.0145864	2		0.113542	0.88429	0.000323667	0.00184367	2	2.71733	-0.785835	0.0061529	0.555755	-3.02465	0.00530063	1	0.0612132	0.0444218	0.0692621	0.0487273	0.0718021	0.0479505	0.067145	0.0471046	4.82711	0.128908
cmj305	0.17453	0.0304965	2	34.1421	3.62338	8.80483	0.427577	4.96967	4.96967	36.6946	4.88022	7.59959	0.83372	0.564426	2	1.52919	4	0.0042116	-0.000865024	0.0779311	0.918722	4		0.0114432	-0.00333522	0.0133808	0.978511	4	1.27623	1.89446	0.122398	0.757554	1.1833	0.0853707	8	0.371916	0.158137	0.261231	0.136903	0.177926	0.0861326	0.284829	0.133564	0.082896	0.039664
cmj306	0.11744	0.0297902	3	21.5133	3.68276	6.21155	0.680061	4.42512	4.42512	23.3373	5.81972	5.9028	0.782879	0.712402	2	1.33393	4	0.267253	0.707672	0.000987199	0.0240887	2		0.111642	0.882249	0.00259499	0.00351403	2	1.73541	-0.427864	0.0104911	0.529219	-1.92959	0.010552	4	0.0741554	0.046595	0.0726022	0.0445636	0.0708934	0.0428037	0.0728718	0.044709	5.33442	0.15797
cmj307	0.15571	0.0249646	2	33.708	4.70059	9.75733	0.573164	4.4748	4.4748	51.7015	5.48915	9.4738	0.541499	0.458609	2	2.11714	4	0.0314446	0.132135	0.586582	0.249838	3		0.0115481	0.1538	0.786084	0.0485674	3	8.28944	10.717	0.473662	7.35843	9.98663	0.513132	8	0.205286	0.109042	0.143936	0.0808233	0.101506	0.0622144	0.157443	0.0837839	0.083168	0.065192
cmj308	0.34054	0.0393576	1	48.351	4.4747	10.0013	0.681534	6.34828	6.34828	58.2696	6.77386	9.60082	0.499497	0.634746	2	1.51235	4	0.29376	0.696636	0.00114213	0.00846166	2		0.116786	0.874808	0.00403982	0.00436575	2	3.02255	-0.349927	0.00727938	0.953068	-2.38828	0.00816781	2	0.0875819	0.0641491	0.0860601	0.0620629	0.0872403	0.0596822	0.0866496	0.0621184	6.66865	0.4602
cmj309	0.27062	0.0343667	1	53.0946	6.02077	9.5846	0.690477	7.05937	7.05937	53.9177	5.35062	8.90828	0.670033	0.736532	2	1.26191	4	0.00438558	0.00672523	0.201719	0.78717	4	3	0.00774154	-0.00798928	0.133324	0.866924	4	1.25384	1.95443	0.822549	0.859557	1.42313	0.690548	1	0.304524	0.189281	0.258522	0.15508	0.199139	0.108583	0.265507	0.156359	0.07404	0.605822
cmj310	0.16328	0.0267294	2	36.7403	2.85572	8.6458	0.478499	5.42851	5.42851	40.8967	3.92291	7.98128	0.419327	0.627878	2	1.47025	4	0.0119448	-0.000987967	0.107265	0.881778	4	3	0.0148133	-0.00401528	0.0215284	0.967674	4	1.39676	2.05518	0.0336567	0.887818	1.40752	0.0235937	1	0.39429	0.168733	0.260832	0.141379	0.182376	0.0913963	0.291792	0.139734	0.094252	0.009916
cmj311	0.11615	0.0221757	3	28.9144	3.37074	7.01031	0.540819	5.2746	5.2746	27.4357	4.68752	6.59286	0.637875	0.752405	2	1.24993	4	0.0502479	-0.00468298	0.105148	0.849287	4	3	0.0322806	-0.00779953	0.0349934	0.940526	4	1.43945	2.1187	0.0216645	0.913002	1.48874	0.0309763	8	0.350031	0.154202	0.216659	0.125437	0.150274	0.0809985	0.248969	0.125132	0.074894	0.009916
cmj312	0.15051	0.0139157	2	30.2666	2.56156	9.27397	0.587895	4.20687	4.20687	41.452	3.91971	8.7514	0.453354	0.453621	2	2.08027	4	0.270457	0.694331	0.0179949	0.0172169	2		0.0647155	0.927579	0.00605234	0.00165358	2	3.56305	1.93788	0.0382713	1.96196	-0.0312933	0.0232198	1	0.0888154	0.058188	0.0875342	0.0554946	0.0858466	0.0523231	0.0877249	0.0555367	0.56918	0.080066
cmj313	0.12391	0.0217974	3	26.9801	4.04059	6.7628	0.492915	5.07674	5.07674	27.6546	4.05942	6.3041	0.467793	0.750686	2	1.24176	4	0.0252802	-0.00206237	0.157893	0.818889	4	3	0.0303058	-0.00770138	0.0373008	0.940095	4	1.60305	2.3856	0.125682	0.919227	1.48078	0.090026	1	0.363093	0.152443	0.222044	0.125063	0.15057	0.0775882	0.25607	0.123729	0.152354	0.052376
cmj314	0.19846	0.029376	2	39.2667	3.47688	8.38096	0.497555	5.98497	5.98497	37.6139	6.24959	7.71487	0.775365	0.714115	2	1.28904	4	0.0115254	-0.000588856	0.0834245	0.905639	4	3	0.0146347	-0.00448744	0.013538	0.976315	4	1.29417	1.91924	0.00273523	0.79973	1.25511	0.00264506	5	0.426736	0.17238	0.27263	0.150716	0.182137	0.0921417	0.308392	0.146315	0.152328	0.032596
cmj315	0.16789	0.024546	2	31.4502	2.73653	8.06112	0.464707	5.01077	5.01077	39.6135	3.13176	7.67193	0.411016	0.621597	2	1.53109	4	0.117987	0.322855	0.397566	0.161592	3		0.0348906	0.401232	0.551098	0.0127796	3	14.2177	14.0259	0.177549	15.2062	15.1366	0.16007	8	0.187621	0.0877229	0.107738	0.0694374	0.0988846	0.065423	0.130614	0.0713676	0.122718	0.076532
cmj316	0.1514	0.0282002	2	29.4609	2.90334	7.38663	0.544025	5.11107	5.11107	34.0084	3.78658	7.01359	0.462085	0.691935	2	1.37224	4	0.247022	0.72833	0.00853952	0.0161088	2		0.0831915	0.901179	0.0137397	0.0018899	2	3.42654	1.40551	0.0222549	1.72133	-0.531975	0.0244127	8	0.090501	0.0569009	0.0888733	0.055577	0.0863016	0.0526967	0.0890668	0.0552254	2.72713	0.02479
cmj317	0.20624	0.0293912	2	40.0219	7.71133	9.27217	0.813318	5.60654	5.60654	50.8583	9.7973	9.14225	1.08566	0.604663	2	1.63064	4	0.276911	0.712503	-0.000170507	0.0107568	2		0.069145	0.929502	0.000205253	0.00114798	2	1.39196	-0.575914	0.0054588	0.282638	-1.7133	0.00962662	1	0.0899674	0.0501052	0.0876552	0.0471007	0.0854456	0.0444704	0.0880946	0.0473417	0.197698	0.059496
cmj318	0.19035	0.0244188	2	38.5016	2.24367	8.09838	0.18172	6.09513	6.09513	32.8197	3.95784	7.31827	0.362674	0.752636	2	1.20067	4	0.00623398	-0.001083	0.00970195	0.985147	4		0.0178335	-0.00407767	0.00527029	0.980974	4	0.956076	1.40506	0.0400441	0.813769	1.23453	0.0363007	4	0.390894	0.157552	0.235824	0.136719	0.160112	0.0842781	0.273559	0.132476	0.16165	0.029748
cmj319	0.10983	0.0136235	3	24.2208	2.292	7.56927	0.62423	4.11683	4.11683	32.8842	3.69196	7.43398	0.469796	0.543888	2	1.80575	4	0.0413988	0.219274	0.486927	0.252399	3		0.0196033	0.146092	0.765295	0.0690106	3	7.2833	9.02895	0.491631	5.61493	7.54201	0.445036	3	0.165944	0.0811802	0.132937	0.0672656	0.100712	0.0568372	0.139132	0.0679539	0.207532	0.04536
cmj320	0.20917	0.0303094	2	42.427	4.22656	9.22368	0.56326	5.87588	5.87588	48.0408	3.64272	8.8562	0.374122	0.637042	2	1.50721	4	0.00368018	0.00991867	0.378201	0.6082	4		0.00275967	-0.00399144	0.481984	0.519248	4	1.4603	2.2674	1.12938	1.03596	1.71047	1.36698	6	0.274502	0.111527	0.269019	0.117125	0.199207	0.076618	0.2627	0.107041	0.090028	0.116934
cmj321	0.22747	0.0296512	2	43.0078	6.0504	9.47529	0.764899	5.81538	5.81538	54.7171	6.54508	9.24367	0.595449	0.613742	2	1.58952	4	0.150236	0.596107	0.173451	0.0802063	2		0.024331	0.740851	0.227746	0.0070716	2	11.743	10.4337	0.269171	10.5794	9.31027	0.244514	1	0.110781	0.0745597	0.0864149	0.0629427	0.0776847	0.0535452	0.092705	0.0638123	1.75565	0.470002
cmj322	0.21719	0.0240985	2	43.4513	2.97161	8.79853	0.49121	6.29879	6.29879	45.2025	4.19359	8.30799	0.54897	0.715891	2	1.31898	4	0.00815817	-0.0019525	0.0754164	0.918378	4	3	0.0147487	-0.00574401	0.019937	0.971058	4	1.36771	2.05711	0.134666	0.896768	1.45449	0.159572	2	0.363488	0.164625	0.224039	0.12454	0.157276	0.0743428	0.258123	0.125918	0.11291	0.038978
cmj323	0.27587	0.0388916	1	53.6536	6.52934	9.33947	0.621581	7.35425	7.35425	53.9454	5.124	8.99121	0.593894	0.787438	2	1.22259	4	0.040535	0.145972	0.355366	0.458127	4		0.00975804	0.0356222	0.410265	0.544355	4	2.55755	3.33027	0.714251	1.30492	2.00212	0.893889	1	0.314598	0.152998	0.304234	0.129076	0.216425	0.0950437	0.297322	0.129819	0.264338	0.573964
cmj325	0.28284	0.0342115	1	53.9846	4.60784	10.0573	0.538109	6.89542	6.89542	53.7703	8.04566	9.0103	0.822412	0.68561	2	1.30671	4	0.0589845	0.00620707	0.0653578	0.869451	4		0.0282021	-0.00966687	0.0225683	0.958896	4	1.40668	2.02572	0.027444	0.846545	1.31179	0.0225893	1	0.453793	0.197044	0.306556	0.164001	0.220763	0.110546	0.3408	0.164063	0.074558	0.075108
cmj326	0.2677	0.0561991	1	53.2383	7.36022	9.91687	0.878233	6.86349	6.86349	50.75	10.1191	8.98048	1.01625	0.692102	2	1.30844	4	0.00543537	-0.00110234	0.0091846	0.986482	4		0.0184224	-0.00850826	0.0106227	0.979463	4	1.01339	1.51466	0.0467856	0.833412	1.29155	0.0591807	1	0.440172	0.200034	0.265256	0.168888	0.188163	0.100951	0.308767	0.166426	0.07288	0.046784
cmj327	0.18052	0.0179333	2	35.2975	3.64649	7.67907	0.695449	5.87602	5.87602	35.423	5.90774	7.07599	0.632574	0.765199	2	1.20422	4	0.00766991	-0.000555339	0.0931254	0.89976	4	3	0.0131451	-0.00479778	0.0166969	0.974956	4	1.35739	2.04344	0.0440258	0.803475	1.30087	0.0280212	1	0.398768	0.166322	0.256149	0.141358	0.17063	0.0864247	0.289043	0.137951	0.063306	0.04958
cmj328	0.20679	0.0230145	2	38.3548	2.78936	8.41906	0.49213	5.86138	5.86138	36.6094	5.77079	7.62266	0.711697	0.696204	2	1.30049	4	0.0113988	-0.00115877	0.0908531	0.898907	4	3	0.0167549	-0.00494778	0.0148665	0.973326	4	1.38222	2.01	-0.00604317	0.823848	1.27087	-0.0248312	1	0.418814	0.169532	0.260547	0.141693	0.185436	0.0912493	0.299306	0.139745	0.111104	0.118254
cmj329	0.13388	0.0218845	2	30.0699	2.8279	7.66316	0.407648	5.02233	5.02233	24.6989	4.40208	6.21472	0.603988	0.655387	2	1.23742	4	0.00772477	-0.00167896	0.0639286	0.930026	4		0.0111863	-0.00192735	0.00665576	0.984085	4	1.10205	1.61443	0.00891515	0.680347	1.0762	0.0230749	8	0.394101	0.143152	0.254806	0.132913	0.165352	0.075763	0.286258	0.125598	0.131434	0.01134
cmj330	0.08633	0.014506	3	16.067	2.03331	5.95755	0.702332	3.49744	3.49744	21.2616	2.54728	5.92121	0.510915	0.58706	2	1.69301	4	0.256364	0.659312	0.0449904	0.039333	2		0.0934623	0.875184	0.0274921	0.00386182	2	5.42106	3.54097	0.0713823	3.73304	1.04787	0.0508231	3	0.0732754	0.0512571	0.0723899	0.0489308	0.0717316	0.0448711	0.0725796	0.0487004	0.566064	0.009916
cmj331	0.13225	0.0310922	2	30.4103	3.75906	7.07516	0.374187	5.46811	5.46811	33.057	3.78592	6.85401	0.378806	0.772861	2	1.25345	4	0.000646901	0.00520899	0.467611	0.526533	3		0.00206063	-0.000441588	0.571867	0.426514	3	1.94544	3.10182	1.77811	1.41336	2.35738	1.86383	1	0.137591	0.0776354	0.150875	0.0812405	0.113355	0.063294	0.142626	0.0752452	0	0.183602
cmj332	0.11971	0.0205351	3	29.2611	3.59981	7.19757	0.527951	5.21108	5.21108	30.0851	3.54322	6.89146	0.507817	0.724005	2	1.32246	4	0.103908	0.0578268	0.0814224	0.756843	4		0.0651838	-0.0178409	0.0406754	0.911982	4	1.56065	2.09086	0.0654222	0.966767	1.50794	0.029394	2	0.370498	0.147975	0.227355	0.125179	0.157606	0.0806751	0.262203	0.124127	0.024046	0.03824
cmj333	0.30151	0.0603817	1	58.7001	5.5619	10.2923	0.556304	7.26838	7.26838	64.4713	6.08658	9.91911	0.651841	0.706194	2	1.36469	4	0.00590564	-0.00257334	0.156061	0.840607	4	3	0.00567754	-0.00635923	0.118513	0.882169	4	1.20373	1.89531	0.63464	0.817679	1.37889	0.651991	8	0.316229	0.201687	0.265841	0.171844	0.20354	0.113345	0.273804	0.170345	0.021306	0.107756
cmj334	0.12961	0.0163177	3	25.32	1.97062	7.17232	0.466249	4.54504	4.54504	29.6266	2.39388	7.12303	0.391633	0.633691	2	1.56721	4	0.269536	0.710396	0.000885354	0.0191831	2		0.107276	0.889742	0.000267304	0.00271487	2	2.08102	0.191383	0.0101246	0.039929	-2.29329	0.00501967	3	0.0769108	0.0475195	0.0763751	0.0471573	0.0784177	0.0454203	0.0767682	0.0468236	0.33733	0.026214
cmj335	0.21997	0.0477261	2	48.4759	3.7584	9.93593	0.514456	6.25005	6.25005	56.68	4.44401	9.52947	0.419317	0.629035	2	1.5247	4	0.00359451	0.0287215	0.380456	0.587228	4		0.000216053	-0.00485369	0.475386	0.529252	4	1.82108	2.73596	1.37051	1.07953	1.84073	1.68901	8	0.267586	0.0951507	0.281316	0.0953801	0.204645	0.0694617	0.26847	0.0895696	0.07377	0.043936
cmj336	0.25102	0.0606857	1	44.4725	6.96399	8.73865	0.658264	6.48891	6.48891	50.0266	7.53161	8.43028	0.681591	0.742553	2	1.29918	4	0.276516	0.706056	0.00124623	0.0161821	2		0.0623596	0.933717	0.00261573	0.00130761	2	4.5779	2.5034	0.0231091	2.54799	0.405225	0.0211359	1	0.0895859	0.055222	0.0876264	0.0534787	0.0898022	0.0511814	0.0884603	0.0534604	2.13387	0.266994
cmj337	0.19487	0.0154734	2	38.9232	2.95221	8.72237	0.744919	5.76694	5.76694	45.6725	3.22075	8.43129	0.456021	0.661167	2	1.462	4	0.0430728	0.048846	0.125993	0.782088	4		0.037772	-0.0116587	0.0363476	0.937539	4	1.83294	2.50359	0.0869985	0.90968	1.44361	0.0458727	3	0.409922	0.181331	0.266224	0.159599	0.193545	0.104868	0.300904	0.155789	0.085016	0.048156
cmj338	0.11521	0.0116571	3	25.751	2.79994	6.23484	0.330283	5.33317	5.33317	26.224	2.54831	5.98912	0.317629	0.855381	2	1.12299	4	0.0274058	0.100056	0.533637	0.338901	3		0.00627543	0.0180849	0.793513	0.182127	3	3.52928	5.16036	1.21381	2.49965	3.90772	1.50112	2	0.13188	0.0724246	0.148175	0.0776071	0.111888	0.0626588	0.139166	0.071864	0.105976	0.25001
cmj339	0.29137	0.0522186	1	57.1106	3.5277	9.79122	0.495182	7.45169	7.45169	55.9704	6.67266	9.32139	0.587173	0.761059	2	1.25091	4	0.100304	0.0612042	0.39081	0.447682	4		0.0842942	0.0316467	0.464987	0.419072	3	1.75159	2.316	0.171631	1.27245	1.79675	0.20013	1	0.189773	0.135334	0.168383	0.115744	0.148329	0.0925155	0.172492	0.117515	0.107286	0.071574
cmj340	0.18653	0.0216972	2	40.2566	2.0359	8.83498	0.359158	5.8279	5.8279	41.9703	5.55928	8.20123	0.552852	0.659639	2	1.40724	4	0.0411418	-0.0010955	0.0799621	0.879992	4	3	0.0304402	-0.0099484	0.0204291	0.959079	4	1.30535	1.89959	0.201296	0.876945	1.35062	0.118093	1	0.365338	0.171926	0.231636	0.135511	0.173572	0.0915513	0.264994	0.13712	0.105298	0.053166
cmj341	0.23332	0.0393822	2	52.7667	6.84091	9.77319	1.00299	6.88933	6.88933	54.1182	7.37875	8.90221	0.734063	0.704921	2	1.29217	4	0.0301358	-0.00263212	0.0701115	0.902385	4		0.0311868	-0.0126165	0.0181717	0.963258	4	1.24649	1.88695	0.0829015	0.827162	1.36273	0.0720075	8	0.426423	0.198127	0.2794	0.16529	0.201054	0.103391	0.314429	0.164218	0.065552	0.158448
cmj342	0.31372	0.0756813	1	50.4433	4.5222	10.1756	0.728049	6.40563	6.40563	60.2393	5.37425	9.62254	0.53303	0.629507	2	1.5022	4	0.276899	0.71403	0.000658688	0.00841235	2		0.0910834	0.907701	9.96919e-05	0.00111608	2	2.76989	0.138251	0.00945333	-0.0905819	-2.71508	0.00414426	8	0.0879821	0.0575097	0.0875524	0.0561925	0.0915178	0.0539519	0.0881329	0.0560715	7.27108	0.13529
cmj343	0.10333	0.0147291	3	19.6646	2.14976	6.38009	0.53675	3.97036	3.97036	23.4433	2.83842	6.23594	0.619182	0.622304	2	1.57062	4	0.296686	0.674882	0.00273987	0.0256929	2		0.0982764	0.89699	0.00117088	0.00356313	2	2.06807	0.464205	0.0134843	0.807969	-1.02194	0.0118579	3	0.0729734	0.0423187	0.0712995	0.041034	0.0700494	0.0404809	0.0716575	0.0410168	0.771544	0.16377
cmj344	0.27674	0.0387956	1	53.307	7.85568	9.54931	0.753698	7.10809	7.10809	58.4884	7.41433	9.41434	0.647981	0.744357	2	1.32445	4	0.0346506	0.294798	0.326662	0.343889	4		0.00782001	0.190361	0.527088	0.274731	3	1.91889	2.66605	0.474248	1.48583	2.27277	0.577073	1	0.227452	0.138746	0.219426	0.125104	0.155566	0.0891731	0.214546	0.123068	0.04409	0.087872
cmj345	0.11309	0.0149841	3	29.7888	3.66413	7.42737	0.508171	5.10797	5.10797	28.6199	4.35608	6.50981	0.53974	0.687723	2	1.27444	4	0.010747	-0.00129753	0.0589708	0.93158	4	3	0.0127374	-0.00291286	0.00510829	0.985067	4	1.16682	1.81454	0.0911502	0.732746	1.229	0.0260426	1	0.364792	0.144218	0.231002	0.134303	0.146704	0.0801128	0.261395	0.127293	0.1032	0.039664
cmj347	0.26662	0.0358216	1	57.9631	5.36032	10.2757	0.742302	7.25017	7.25017	53.222	12.7221	9.27454	1.1494	0.705565	2	1.27922	4	0.028309	-0.00594139	0.0421149	0.935517	4		0.0433211	-0.0220996	0.0245816	0.954197	4	1.04644	1.58946	0.127828	0.768816	1.23104	0.1429	1	0.405829	0.215537	0.28379	0.184815	0.210839	0.120334	0.311963	0.182601	0.050482	0.167626
cmj348	0.11851	0.0203686	3	25.9883	3.86294	6.02014	0.404279	5.48621	5.48621	22.0702	3.66312	5.56283	0.327401	0.91131	1	1.01397	4	0.0106844	-0.00142301	0.00261559	0.988123	4		0.0150378	-0.00308477	0.00162726	0.98642	4	0.96827	1.48413	0.0717557	0.778678	1.24063	0.0473829	1	0.341287	0.131123	0.186532	0.122808	0.130189	0.0744395	0.226381	0.116115	0.017868	0.006382
cmj349	0.11808	0.0239254	3	28.4117	2.79559	6.89253	0.577162	5.2653	5.2653	27.4818	4.08751	6.38326	0.598747	0.763914	2	1.21233	4	0.00753495	-0.00124009	0.088471	0.905234	4	3	0.0166362	-0.00440091	0.0115931	0.976172	4	1.26248	1.86347	0.135049	0.770932	1.2378	0.103523	3	0.356799	0.153581	0.241709	0.135818	0.153876	0.0742871	0.266108	0.130517	0.028816	0.062344
cmj350	0.23237	0.0457227	2	46.0308	6.86727	8.68862	0.626911	6.73073	6.73073	51.4112	5.44354	8.46863	0.530975	0.77466	2	1.2582	4	0.000635816	0.00430101	0.458773	0.53629	3		0.000109591	-0.00890382	0.596044	0.412751	3	1.94964	3.23135	1.88399	1.54711	2.67083	2.04348	8	0.156545	0.0941473	0.173597	0.101721	0.12836	0.075728	0.163341	0.093072	0.04435	0.2566
cmj351	0.10856	0.0162544	3	23.4338	2.74839	6.83915	0.464501	4.40893	4.40893	25.7309	2.60649	6.60383	0.568748	0.644661	2	1.49783	4	0.284243	0.690683	0.000413743	0.0246603	2		0.10702	0.889342	0.000927651	0.00271074	2	1.70297	-0.272687	0.0100733	-0.0372041	-2.27924	0.00698185	8	0.076217	0.0473031	0.0761954	0.0462689	0.0746515	0.044448	0.0760259	0.0460973	2.61047	0.039664
cmj352	0.31697	0.0603795	1	56.0957	6.12309	11.3097	0.991168	6.37944	6.37944	78.1028	8.97853	10.956	0.713484	0.564065	2	1.71739	4	0.272311	0.720721	6.47076e-05	0.00690305	2		0.0879806	0.908437	0.00245602	0.0011266	2	2.45949	-0.225611	0.00914255	0.353003	-1.9289	0.00930774	4	0.0950566	0.0607004	0.0932381	0.0569412	0.0907114	0.0546748	0.0934938	0.0573543	7.59841	2.27889
cmj353	0.31237	0.0460354	1	49.4628	4.83859	9.71635	0.655435	6.54083	6.54083	61.7252	3.23453	9.60435	0.418388	0.673178	2	1.46837	4	0.0351192	0.290806	0.450527	0.223548	3		0.00401068	0.299771	0.672147	0.0240707	3	7.90522	9.66045	0.56026	7.24357	9.18577	0.613565	8	0.180417	0.0914416	0.129392	0.0641628	0.0935705	0.0465249	0.140565	0.0683675	0.1393	0.444848
cmj354	0.23107	0.0472075	2	41.64	5.25454	9.08684	0.783309	5.92336	5.92336	47.481	5.33682	8.44214	0.632536	0.651861	2	1.42523	4	0.323738	0.646724	0.0133778	0.0161606	2		0.0906732	0.901605	0.00605782	0.00166402	2	5.16776	2.64478	0.0257213	2.4195	-0.709577	0.0166105	5	0.0676189	0.0505665	0.0711947	0.0516378	0.0699917	0.0475809	0.0699884	0.0505096	4.90007	0.086448
cmj355	0.23795	0.0317987	2	45.5061	4.9456	8.92322	0.514994	6.51286	6.51286	51.4365	4.68026	8.60612	0.505074	0.729878	2	1.32141	4	0.0748401	0.287508	0.459697	0.177954	3		0.0169047	0.24477	0.723739	0.0145864	3	10.9852	11.2997	0.212263	10.5627	11.2576	0.198358	5	0.182133	0.0886851	0.0973093	0.0493056	0.0828372	0.0438352	0.121022	0.0549219	0.220718	0.095678
cmj356	0.22148	0.0414295	2	43.2858	3.19051	9.66022	0.694304	5.75371	5.75371	57.2674	4.828	9.403	0.67249	0.595608	2	1.63425	4	0.168899	0.389708	0.304025	0.137368	2		0.0741656	0.410013	0.496274	0.0195476	3	10.9751	11.3477	0.129327	9.07351	9.83452	0.122979	1	0.287007	0.108917	0.184273	0.0803138	0.11742	0.0635455	0.207369	0.0821428	0.584358	0.311564
cmj357	0.10569	0.0153263	3	24.4862	2.1594	7.28029	0.366049	4.29394	4.29394	28.5876	2.7104	6.7092	0.36438	0.589804	2	1.56248	4	0.00818351	-0.00183715	0.123322	0.870332	4	3	0.0154614	-0.00423832	0.0177422	0.971035	4	1.53086	2.24927	0.131396	0.849949	1.33932	0.097518	8	0.321789	0.141445	0.211379	0.115256	0.156008	0.0790011	0.238079	0.114258	0.028798	0.004958
cmj358	0.25411	0.0472663	1	43.4013	6.55688	9.09346	0.823782	6.21646	6.21646	53.0146	5.31992	9.24895	0.552357	0.683619	2	1.48782	4	0.355878	0.567199	0.0514522	0.0254716	2		0.13561	0.832547	0.0233405	0.00850258	2	4.37133	2.77219	0.031725	1.84334	-0.661403	0.0181254	1	0.09159	0.0657566	0.0885002	0.0611683	0.0864214	0.0572863	0.0891871	0.0615785	8.64087	0.557302
cmj359	0.16372	0.0292968	2	34.3607	3.65112	8.18404	0.626166	5.36169	5.36169	37.6323	3.61971	7.80984	0.472936	0.65514	2	1.4566	4	0.0585823	-0.00132794	0.177979	0.764767	4		0.0582213	-0.0100517	0.12659	0.825241	4	1.87093	2.62977	0.140122	1.17915	1.82332	0.11757	1	0.367372	0.147075	0.242543	0.109613	0.175296	0.0726442	0.272201	0.110691	0.082252	0.070098
cmj360	0.1428	0.0174511	2	29.1143	3.52485	7.20647	0.623494	5.15814	5.15814	25.8968	4.15768	6.23587	0.542519	0.715765	2	1.20894	4	0.00774042	-0.0014847	0.057844	0.9359	4	3	0.0136668	-0.00326853	0.011308	0.978294	4	1.16386	1.69778	0.0870279	0.773916	1.20478	0.0719209	3	0.353995	0.132934	0.222388	0.121128	0.147957	0.0764899	0.253253	0.114773	0.035916	0.055276
cmj361	0.2099	0.0261065	2	45.4749	5.19416	8.60404	0.62158	6.72332	6.72332	46.1286	6.43241	8.07493	0.597619	0.781415	2	1.20103	4	0.000786867	-0.00105104	0.325715	0.674549	4		0.000250087	-0.00442451	0.452941	0.551234	4	1.25437	2.10748	1.46924	1.0112	1.79576	1.7699	8	0.231567	0.0969735	0.235911	0.108847	0.173417	0.0757442	0.227488	0.097941	0.020134	0.150216
cmj362	0.15086	0.0296624	2	28.5647	3.2644	7.29557	0.529708	5.03436	5.03436	31.1287	5.90861	6.93365	0.708669	0.690057	2	1.37727	4	0.294535	0.686518	0.00264281	0.0163047	2		0.0935409	0.903894	0.000382559	0.00218228	2	1.85992	-0.365933	0.00796335	0.0668828	-2.211	0.00512644	1	0.0821644	0.049499	0.0832207	0.048663	0.0802882	0.0467131	0.0825706	0.04844	21.5862	0.138824
cmj363	0.28262	0.0506732	1	55.7491	5.06753	10.6979	0.607585	6.65418	6.65418	51.5771	11.3855	9.28482	0.964722	0.622009	2	1.39534	4	0.0234768	-0.00485474	0.0626957	0.918682	4	3	0.0612553	-0.0156489	0.032285	0.922109	4	1.08489	1.62623	0.0477827	0.756664	1.1939	0.02346	2	0.446609	0.19676	0.325582	0.179688	0.234851	0.125378	0.351426	0.175136	0.027	0.03613
cmj364	0.16345	0.025924	2	37.7739	2.43569	8.07315	0.385312	5.96931	5.96931	37.5355	2.6561	7.57872	0.349057	0.739404	2	1.26961	4	0.00163489	0.00530819	0.38418	0.608876	4		0.000775196	-0.00131353	0.359597	0.640942	4	1.84532	2.78692	0.939692	1.08558	1.81311	0.898709	1	0.22449	0.117651	0.220233	0.0951643	0.167625	0.0680987	0.215508	0.0958586	0.014868	0.125426
cmj365	0.13758	0.0228626	2	29.1268	2.79248	6.94213	0.333083	5.36351	5.36351	26.5142	2.51307	6.41793	0.3832	0.772604	2	1.19659	4	0.097688	0.0487874	0.0986031	0.754922	4	1,2	0.0661164	-0.0168003	0.0425344	0.90815	4	1.51332	2.00238	0.057933	0.87496	1.3493	0.0166053	3	0.390238	0.151236	0.2318	0.122557	0.156066	0.0738433	0.270539	0.121649	0.011592	0.009916
cmj366	0.23678	0.0337744	2	45.1907	3.8923	8.98703	0.464995	6.40382	6.40382	49.1904	3.69086	8.58696	0.307306	0.712562	2	1.34091	4	0.000117851	-0.00113271	0.383605	0.61741	4		0.000208011	-0.00485327	0.514845	0.4898	3	1.27496	2.2186	1.29587	0.817219	1.59998	1.3831	8	0.157082	0.0992078	0.176531	0.115713	0.12822	0.0751677	0.165208	0.103506	0.055612	0.339722
cmj367	0.0862	0.00698983	3	16.2794	3.66802	6.5325	0.96918	3.17058	3.17058	23.7105	2.30188	6.73599	0.485812	0.485355	2	2.12453	4	0.263015	0.626498	0.0517934	0.0586942	2	3	0.0587501	0.900719	0.0361649	0.00436639	2	5.73644	4.1309	0.0801931	5.7434	3.76033	0.0744248	2	0.0886479	0.0589049	0.0855103	0.0566968	0.0791166	0.0524012	0.0857195	0.056362	1.05966	0.269842
cmj368	0.31356	0.0759396	1	61.2734	5.52379	10.1194	0.518058	7.72128	7.72128	64.4737	5.61738	9.63828	0.437183	0.763021	2	1.24827	4	0.00166943	-0.000948133	0.222923	0.776355	4	3	0.00373917	-0.00465768	0.188699	0.812219	4	1.41337	2.20045	0.869401	0.923163	1.53823	0.842758	1	0.327347	0.203789	0.284567	0.16076	0.214908	0.110833	0.289417	0.163906	0.059422	0.2537
cmj369	0.14491	0.0259193	2	31.6532	3.87134	7.18936	0.660394	5.61375	5.61375	27.0566	5.71042	6.4061	0.587474	0.780841	2	1.14114	4	0.0710723	-0.00329053	0.10489	0.827329	4	3	0.038759	-0.00864869	0.0138207	0.956069	4	1.64222	2.37261	0.11215	0.822792	1.33376	0.0985228	2	0.363898	0.156491	0.227916	0.134909	0.158439	0.0827821	0.260654	0.131298	0.053458	0.052428
cmj370	0.12132	0.0173492	3	25.3919	3.73616	6.71765	0.55547	4.90385	4.90385	30.2072	3.79431	6.89199	0.531702	0.729995	2	1.40542	4	0.0477334	0.207524	0.342182	0.40256	4	2	0.0241865	0.0489975	0.479893	0.446923	3	2.80931	3.32507	0.37541	1.27101	1.85126	0.479686	8	0.155445	0.0938911	0.146045	0.0859404	0.119457	0.0717815	0.145824	0.085418	0.242352	0.1403
cmj371	0.23894	0.0295762	2	43.8291	3.27834	10.0109	0.601039	5.61685	5.61685	52.4894	5.53889	9.57697	0.501743	0.561074	2	1.70504	4	0.296446	0.688529	0.000509974	0.0145153	2		0.0801761	0.916788	0.00167984	0.00135571	2	3.52061	1.19475	0.0145453	3.11845	0.536555	0.0209161	1	0.0880651	0.062205	0.0852606	0.058238	0.0849398	0.0560637	0.0860626	0.0588329	1.27859	0.080752
cmj372	0.17071	0.0213107	2	32.5775	4.89371	7.28301	0.690775	5.75542	5.75542	35.6971	5.93036	6.9925	0.616924	0.790254	2	1.21494	4	0.109248	0.0923294	0.0878149	0.710607	4	2	0.0716151	-0.00303144	0.0540769	0.877339	4	1.75506	2.2094	0.229905	0.997716	1.52211	0.24407	1	0.375378	0.15495	0.243772	0.111887	0.171934	0.0760308	0.274933	0.116335	0.160432	0.080752
cmj373	0.14238	0.0302102	2	32.9117	3.77637	7.06043	0.629069	5.94144	5.94144	31.3038	4.54674	6.59792	0.528538	0.841512	2	1.11049	4	0.00534612	-0.00139722	0.10517	0.890881	4	3	0.0117042	-0.00314601	0.0144916	0.97695	4	1.37831	2.13424	0.171815	0.834724	1.42333	0.180474	1	0.337215	0.165381	0.219033	0.139063	0.150973	0.0879389	0.246611	0.136426	0.12293	0.099212
cmj374	0.14072	0.0189375	2	27.0407	3.24181	6.6246	0.48747	5.19951	5.19951	23.7958	3.10627	5.91861	0.387799	0.784879	2	1.1383	4	0.00812391	-0.000961739	0.062159	0.930679	4	3	0.0151509	-0.00313961	0.0100293	0.977959	4	1.22081	1.8143	0.0401367	0.801141	1.27327	0.0204721	1	0.362086	0.145881	0.219583	0.130055	0.146478	0.0806351	0.253857	0.124892	0.089232	0.072946
cmj375	0.17443	0.0299185	2	37.4679	4.24856	8.09406	0.714298	5.89965	5.89965	37.0425	7.13799	7.4583	0.777223	0.728887	2	1.26419	4	0.0594236	-0.00168752	0.148784	0.79348	4	3	0.0349597	-0.010634	0.0246457	0.951029	4	1.79029	2.5867	0.160275	0.82211	1.3152	0.138229	8	0.36611	0.176734	0.243968	0.14164	0.172288	0.0810119	0.272317	0.140854	0.116674	0.071522
cmj376	0.11179	0.0215742	3	21.8193	1.67489	6.82701	0.368002	4.16382	4.16382	25.231	2.45585	6.55828	0.338622	0.609903	2	1.57506	4	0.29803	0.64946	0.0233678	0.0291424	2		0.136188	0.859475	0.00113644	0.00320096	2	3.21682	0.656738	0.0278045	0.139976	-2.73	0.00664509	2	0.0698774	0.0451216	0.0694564	0.0446051	0.0690848	0.0427713	0.0695399	0.0442678	1.51279	0.202748
cmj377	0.12982	0.0210304	3	30.3135	2.31915	7.84437	0.43129	4.96334	4.96334	36.5841	3.00773	7.65405	0.314189	0.632726	2	1.54212	4	0.0113375	0.0298512	0.344569	0.614242	4		0.0013753	0.00478619	0.297965	0.695874	4	2.16954	3.2144	0.908718	1.07951	1.793	0.894886	8	0.244227	0.114436	0.225416	0.089212	0.174589	0.0682877	0.225246	0.0917222	0.152332	0.147368
cmj378	0.20399	0.0460613	2	41.8243	4.73616	9.51037	0.72928	5.62518	5.62518	48.2043	6.21641	9.08578	0.702675	0.591479	2	1.6152	4	0.248465	0.734883	0.00363824	0.0130135	2		0.0745152	0.923496	0.000425211	0.00156352	2	2.12116	0.379467	0.0113612	0.448403	-1.39	0.00763814	1	0.0779657	0.0427696	0.0774076	0.0414458	0.0783401	0.039103	0.0776808	0.0412085	9.37479	0.186242
cmj379	0.12999	0.019734	3	29.3641	2.51627	6.70874	0.513486	5.58414	5.58414	27.7237	4.23136	6.17233	0.564681	0.832368	2	1.10533	4	0.00362047	-0.001062	0.134264	0.863177	4	3	0.0199521	-0.00649464	0.0564364	0.930106	4	1.66098	2.43199	0.209186	1.06539	1.6955	0.166307	8	0.330081	0.14662	0.214141	0.110802	0.154179	0.0740068	0.241972	0.111998	0.18666	0.064454
cmj380	0.12838	0.0218273	3	24.6205	2.33904	7.24341	0.49168	4.34985	4.34985	32.3912	2.94061	7.08398	0.448041	0.600525	2	1.62856	4	0.301222	0.669919	0.00217401	0.026684	2		0.0890497	0.908306	0.000181391	0.00246241	2	1.96465	0.206695	0.0116818	0.692735	-1.26709	0.00996637	8	0.0758763	0.043846	0.0749929	0.0419175	0.0728885	0.03977	0.0750172	0.0419077	5.57448	0.611726
cmj381	0.23704	0.05035	2	44.2164	4.49671	9.48902	0.611367	5.96023	5.96023	55.7331	4.64055	9.1448	0.451169	0.628118	2	1.5343	4	0.25852	0.727641	0.00186526	0.0119735	2		0.0751669	0.923101	0.000557444	0.00117458	2	1.71418	-0.323321	0.00669001	-0.144728	-2.19766	0.00384907	1	0.0842974	0.0473967	0.0829866	0.0459445	0.0822288	0.0450614	0.0832921	0.0459655	16.4442	0.742016
cmj382	0.18549	0.0211392	2	37.2649	2.93473	8.78478	0.466376	5.41867	5.41867	35.2525	6.91221	7.40998	0.943652	0.616825	2	1.36749	4	0.0109508	-0.00193107	0.0709871	0.919993	4	3	0.0203393	-0.00267154	0.00899378	0.973338	4	1.15363	1.68794	0.0354873	0.687858	1.08866	0.0301925	3	0.392096	0.160967	0.276863	0.160739	0.191332	0.101182	0.301567	0.150703	0.084762	0.26267
cmj384	0.13903	0.0136622	2	29.1736	3.62473	7.59946	0.586738	4.91191	4.91191	35.8561	3.23037	7.59002	0.348191	0.64635	2	1.54523	4	0.0206339	0.191778	0.352778	0.43481	4		0.00668839	0.0217233	0.566404	0.405184	3	2.26455	2.78623	0.955501	1.18431	1.92952	1.47915	1	0.178462	0.0889312	0.19838	0.0930809	0.146131	0.0709357	0.186468	0.0876582	0.183964	0.22812
cmj385	0.13709	0.0137101	2	29.5047	2.44663	8.1709	0.291206	4.61509	4.61509	33.3611	3.81821	7.14088	0.53437	0.56482	2	1.54729	4	0.0135286	-0.0016121	0.104199	0.883885	4	3	0.0156924	-0.0037622	0.0169224	0.971147	4	1.47045	2.13838	0.0865823	0.800666	1.24484	0.069182	2	0.380075	0.151963	0.253914	0.129052	0.177112	0.0861517	0.282881	0.127966	0.169354	0.131018
cmj386	0.12003	0.0187125	3	29.2736	2.46872	6.72995	0.279791	5.54498	5.54498	29.2949	2.28321	6.38763	0.316407	0.823926	2	1.15197	4	0.000822137	0.00923106	0.336041	0.653906	4		0.00326713	-0.00146009	0.332914	0.665279	4	1.38849	2.28503	1.22753	1.01842	1.77244	1.14149	2	0.204927	0.127778	0.193145	0.111763	0.141749	0.077264	0.190809	0.110563	0.07335	0.205752
cmj387	0.12316	0.0302636	3	23.208	5.22678	6.19634	0.823725	4.76062	4.76062	25.9684	5.19042	6.20401	0.687752	0.768296	2	1.30319	4	0.0448115	0.279876	0.304694	0.370619	4		0.0118094	0.209588	0.495022	0.283581	3	2.30059	2.54773	0.410474	1.51141	1.84699	0.450092	1	0.177956	0.0816041	0.165014	0.0698902	0.129572	0.0600216	0.164843	0.0706857	0.09857	0.26346
cmj388	0.18625	0.0227663	2	39.6695	4.37032	8.41218	0.466268	6.0165	6.0165	41.9473	3.46008	7.88633	0.419784	0.715213	2	1.31078	4	0.0240061	-0.00290708	0.0139808	0.96492	4		0.0332709	-0.00426634	0.0304785	0.940517	4	0.977429	1.50934	0.137297	0.822252	1.32715	0.16425	8	0.364564	0.172393	0.248577	0.148106	0.182123	0.0947724	0.275681	0.144911	0.053778	0.079328
cmj389	0.33704	0.0839568	1	58.9406	6.07826	10.4783	1.05849	7.221	7.221	68.2933	9.89581	9.98869	0.859055	0.689137	2	1.38328	4	0.229805	0.756596	0.00442104	0.00917786	2		0.0834765	0.914456	0.00021917	0.00184816	2	1.51235	-0.497528	0.00717014	-0.158077	-2.14902	0.00514496	3	0.0787811	0.0422592	0.077962	0.0410529	0.0774617	0.0366851	0.0781499	0.0405527	11.1351	0.259822
cmj390	0.16964	0.0214648	2	38.8576	5.07689	8.11513	0.644942	6.10789	6.10789	40.3024	5.86205	7.78784	0.698645	0.752654	2	1.27505	4	0.00128253	0.0100787	0.429827	0.558812	4		0.000480938	-0.002143	0.523281	0.478381	3	1.81519	2.85459	1.56961	1.29696	2.14441	1.68918	8	0.130224	0.0861263	0.13821	0.087058	0.114151	0.0698584	0.13308	0.0820441	0.036464	0.152274
cmj391	0.08331	0.0184757	3	19.5834	3.1515	5.83556	0.505505	4.32962	4.32962	18.785	2.84423	5.49427	0.542772	0.741937	2	1.269	4	0.257133	0.682557	0.0147167	0.0455936	2		0.132976	0.861938	0.000436143	0.00464935	2	4.48909	2.38151	0.0373592	1.385	-1.15899	0.0120902	5	0.070561	0.0440951	0.0698179	0.0431527	0.0692327	0.0419205	0.0699734	0.0430371	1.23607	0.107652
cmj392	0.19802	0.0333341	2	38.6515	6.81134	8.53822	0.715403	5.76659	5.76659	42.6684	3.7776	7.9678	0.471496	0.675385	2	1.38172	4	0.0746651	0.144084	0.574661	0.206589	3		0.0185189	0.243117	0.722567	0.0157966	3	12.5403	13.9409	0.242806	13.6536	14.8275	0.276624	8	0.157518	0.0969899	0.113153	0.0786265	0.0903943	0.069251	0.123823	0.0800214	0.213332	0.174216
cmj393	0.27809	0.0452144	1	61.1235	6.08566	11.1129	0.454692	7.09643	7.09643	72.1245	5.87795	10.5412	0.346534	0.638574	2	1.48542	4	0.251294	0.738705	-5.38574e-05	0.0100542	2		0.0787176	0.919629	0.000646017	0.0010078	2	1.57987	-1.0884	0.00462519	0.0189456	-2.42309	0.00693005	8	0.0833543	0.05272	0.0807763	0.0497649	0.0794682	0.0471256	0.081398	0.0499564	23.6524	0.33704
cmj395	0.27685	0.043281	1	57.7758	8.49149	10.3541	0.91887	7.1381	7.1381	37.1047	3.45195	7.57481	0.420972	0.689395	2	1.06118	4	0.260009	0.727572	0.00162584	0.0107926	2		0.0793052	0.917531	0.00147374	0.00168994	2	1.48493	-0.354569	0.00635935	0.56519	-1.73672	0.00911714	8	0.0794317	0.0518952	0.0783354	0.0504269	0.0790215	0.0472082	0.0787414	0.0501915	12.592	0.445326
cmj396	0.13667	0.017277	2	31.3315	2.35778	7.66037	0.411996	5.2219	5.2219	64.6119	8.58375	9.84543	0.828551	0.681678	2	1.88541	4	0.0118845	-0.00184183	0.0679694	0.921988	4	3	0.0768124	0.921914	0.000176803	0.00109732	2	1.22349	1.81193	-0.00589847	0.322811	-1.52204	0.00614156	1	0.0927297	0.0491915	0.0912251	0.0467405	0.0911925	0.0467595	0.0916713	0.0471071	0.170574	0.11472
cmj397	0.20147	0.0466552	2	44.9659	4.36021	8.84949	0.654832	6.4872	6.4872	28.7858	3.57212	6.67095	0.394926	0.73306	2	1.02832	4	0.00908118	-0.00168135	0.00788716	0.984713	4		0.0181755	-0.00369437	0.00872574	0.976793	4	0.956285	1.47952	0.0938053	0.784018	1.24812	-0.0123589	1	0.401945	0.149711	0.235278	0.14124	0.16284	0.0859431	0.276854	0.133991	0.060638	0.093516
cmj398	0.24367	0.0525693	1	45.3437	4.16317	8.72446	0.487159	6.65641	6.65641	42.7789	7.35531	8.16963	0.815496	0.76296	2	1.22733	4	0.0638486	-0.00781466	0.0731764	0.87079	4	3	0.0263365	-0.0129937	0.011312	0.975345	4	1.1992	1.77656	0.0679238	0.763569	1.22581	0.117313	1	0.388676	0.194338	0.251315	0.168528	0.178052	0.103543	0.284034	0.164134	0.051094	0.095626
cmj399	0.11589	0.0238108	3	23.7368	2.65786	8.21746	0.940632	3.76362	3.76362	43.1107	6.80962	7.99237	0.644204	0.458002	2	2.12359	4	0.321007	0.647382	0.00215603	0.0294542	2		0.0323692	-0.00972143	0.0174351	0.959917	4	2.50135	0.298297	0.0118041	0.783626	1.22853	0.0482811	8	0.424606	0.196957	0.281438	0.174926	0.195753	0.104396	0.314477	0.169337	12.8028	0.094202
cmj400	0.12072	0.0134328	3	24.3957	4.94946	7.28417	0.828622	4.28781	4.28781	33.9255	4.80183	7.92254	0.730097	0.588648	2	1.84769	4	0.337394	0.631707	0.00346772	0.0274306	2		0.0906221	0.907166	0.000174512	0.00203724	2	2.33949	0.157121	0.0115309	0.100588	-2.1951	0.00668585	8	0.0794947	0.0516292	0.0800391	0.0517578	0.079778	0.0502075	0.0798465	0.0512356	5.92972	0.318788
cmj401	0.33639	0.0771996	1	72.0909	8.79949	12.0932	0.768759	7.61628	7.61628	30.972	5.15067	7.05693	0.580403	0.6298	2	0.926558	4	0.224668	0.766263	0.00113753	0.0079317	2		0.120867	0.876264	0.000200499	0.00266912	2	1.5414	-0.658453	0.00628327	-0.25789	-2.81426	0.00493137	8	0.0737409	0.0487473	0.0750285	0.048512	0.0730059	0.0467118	0.074413	0.0480963	2.91165	0.19331
cmj402	0.35531	0.0863967	1	62.1884	5.1675	10.6719	0.894775	7.49005	7.49005	76.6054	7.3452	11.3294	0.558901	0.70185	2	1.5126	4	0.235716	0.752523	0.00050958	0.0112517	2		0.0730989	0.924868	0.000712684	0.00132084	2	1.63648	-0.756117	0.00570408	-0.037163	-2.22874	0.00509568	8	0.0811593	0.0461855	0.0787829	0.044127	0.0767966	0.0412215	0.079267	0.0440614	10.6797	0.638106
cmj403	0.22215	0.0274829	2	40.3628	3.47194	8.78374	0.834039	5.88228	5.88228	67.9478	8.18909	10.2344	0.604652	0.669679	2	1.73987	4	0.00601193	-0.000964519	0.0939716	0.900981	4	3	0.0801381	0.918478	5.82693e-05	0.00132577	2	1.34635	2.07478	0.164954	-0.41351	-2.76981	0.00299272	1	0.0806134	0.0456448	0.0806342	0.0445061	0.0790285	0.0433698	0.0804449	0.0444175	0.08925	0.184132
cmj404	0.22317	0.0318772	2	45.9183	3.00338	8.52387	0.35321	6.89156	6.89156	44.1036	6.92757	8.22524	0.670111	0.808502	2	1.19352	4	0.0479557	0.00432258	0.185085	0.762637	4	3	0.0199925	-0.0100682	0.0279499	0.962126	4	1.8413	2.71581	0.327118	0.845138	1.37672	0.127173	1	0.39716	0.183527	0.265963	0.151886	0.18054	0.0935499	0.295453	0.149563	0.05973	0.210502
cmj405	0.11166	0.0292618	3	25.3638	2.31647	7.23847	0.376112	4.49013	4.49013	25.5397	3.31824	6.58649	0.477651	0.620315	2	1.46688	4	0.00906586	-0.00169431	0.0453379	0.947291	4	3	0.0262781	-0.00365802	0.00798015	0.9694	4	1.13789	1.76617	0.0212468	0.772587	1.22643	-0.00417179	1	0.385314	0.171765	0.234608	0.148326	0.165454	0.0979913	0.271786	0.145987	0.101218	0.126798
cmj406	0.1198	0.0289445	3	23.4182	3.28914	6.92857	0.525871	4.35405	4.35405	27.2399	2.68296	6.86547	0.384523	0.628419	2	1.5768	4	0.274694	0.695037	0.00144882	0.0288197	2		0.106816	0.889371	0.000765008	0.00304884	2	3.06458	0.544242	0.0132207	0.880512	-1.67245	0.0114804	8	0.0708524	0.046793	0.0706438	0.0454633	0.0706192	0.0443387	0.0707034	0.0454302	3.88636	0.12184
cmj407	0.12961	0.0210562	3	32.9179	4.58806	7.7361	0.754685	5.44226	5.44226	36.1947	6.78825	7.30642	0.738041	0.703489	2	1.34253	4	0.0520068	0.0529779	0.19865	0.696365	4	3	0.0654155	0.0282311	0.14739	0.758963	4	1.95402	2.70195	0.265403	1.4429	2.09048	0.307733	1	0.352536	0.160761	0.256131	0.118749	0.191022	0.0868428	0.277534	0.122446	0.096402	0.115406
cmj408	0.11993	0.0299773	3	29.4547	3.02879	7.51863	0.541428	5.0013	5.0013	31.2301	5.13364	7.00041	0.714491	0.665188	2	1.39972	4	0.0686916	0.0197527	0.181591	0.729964	4	3	0.0433109	-0.00843207	0.0318463	0.933275	4	1.99221	2.6811	0.108409	0.804745	1.24945	0.0664388	1	0.375795	0.150609	0.247956	0.137629	0.171293	0.0875862	0.27744	0.132549	0.064086	0.104804
cmj409	0.16195	0.0369389	2	37.6709	4.07976	8.15195	0.714111	5.93257	5.93257	40.3577	4.75744	7.76057	0.567161	0.727748	2	1.30813	4	0.0356422	0.0578628	0.124513	0.781982	4	2, 3	0.0506438	-0.0146686	0.0672265	0.896798	4	1.67787	2.24661	0.136454	0.84223	1.3162	0.114222	1	0.397908	0.183303	0.265959	0.159601	0.182913	0.104879	0.295945	0.156246	0.1025	0.13951
cmj410	0.08957	0.0177623	3	22.1535	3.0207	8.21512	0.654374	3.47667	3.47667	32.6193	4.13918	7.89228	0.701758	0.423204	2	2.27007	4	0.27019	0.671892	0.0172498	0.0406673	2		0.0775944	0.902834	0.0162336	0.00333794	2	5.3914	3.37229	0.0423563	4.25935	1.63199	0.0355769	8	0.0760969	0.0483184	0.0723487	0.046017	0.0724216	0.0421012	0.0734777	0.0458696	1.60542	0.194734
cmj411	0.09525	0.0101642	3	23.9647	1.69735	6.59156	0.376982	4.64395	4.64395	23.9755	3.61866	5.91579	0.420621	0.704529	2	1.27387	4	0.013268	-0.00158715	0.0901294	0.89819	4	3	0.0206619	-0.00160815	0.0124005	0.968546	4	1.20177	1.84593	0.326902	0.780872	1.32732	0.24946	1	0.309484	0.146702	0.23232	0.121511	0.154433	0.0829188	0.246513	0.121331	0.092512	0.213142
cmj412	0.23729	0.0273797	2	46.4117	3.12241	11.182	0.622552	5.34514	5.34514	56.6247	9.90823	10.1697	0.852404	0.478015	2	1.9026	4	0.050233	0.00230838	0.157132	0.790326	4	3	0.0657492	-0.018573	0.0590604	0.893763	4	1.80938	2.53561	0.0975451	0.937938	1.47499	0.11494	1	0.381	0.199939	0.290378	0.160909	0.226549	0.114411	0.310197	0.164402	0.040754	0.250696
cmj413	0.28799	0.0542984	1	46.9426	7.44763	8.76441	0.822509	6.8672	6.8672	36.9734	8.6978	7.72447	0.849795	0.783533	2	1.12484	4	0.00411424	-0.00107709	0.0527113	0.944252	4	3	0.021922	-0.00895718	0.0138009	0.973234	4	1.08594	1.62604	0.119137	0.810514	1.29695	0.121487	1	0.424603	0.198282	0.2914	0.186771	0.209214	0.133251	0.321858	0.181026	0	0.224482
cmj414	0.17782	0.027959	2	41.1248	3.74106	8.81405	0.648203	5.96449	5.96449	39.0961	10.0577	7.87781	0.94787	0.676702	2	1.32079	4	0.00809748	-0.000853432	0.097308	0.895448	4	3	0.020838	-0.00394753	0.015211	0.967899	4	1.27419	1.9327	0.135815	0.773522	1.27621	0.145695	1	0.369191	0.179851	0.27134	0.165992	0.192868	0.105993	0.291652	0.159976	0.02193	0.160028
cmj415	0.17234	0.0178172	2	35.8565	5.27423	8.26356	0.836278	5.52472	5.52472	37.7452	8.32	7.50025	0.970168	0.668564	2	1.35758	4	0.00276097	-0.000807898	0.0598151	0.938232	4	3	0.0251916	-0.00735278	0.0173206	0.964841	4	1.20141	1.88141	0.187576	0.884084	1.44134	0.147863	1	0.352569	0.179727	0.240607	0.143972	0.175031	0.0950089	0.266608	0.145614	0.03935	0.131704
cmj416	0.14201	0.0220691	2	35.3756	2.87721	8.18498	0.541415	5.51255	5.51255	38.2197	7.06942	7.71697	0.73338	0.673496	2	1.39989	4	0.0024901	-0.00107279	0.0489669	0.949616	4	3	0.0247834	-0.00740785	0.0106208	0.972004	4	1.15695	1.84372	0.174106	0.88099	1.47917	0.154501	1	0.336131	0.164864	0.21817	0.138898	0.159535	0.0879208	0.246756	0.135954	0.078346	0.113296
cmj417	0.18474	0.0358516	2	39.301	3.78201	8.21852	0.5998	6.09895	6.09895	38.3994	4.76251	7.64549	0.456594	0.742099	2	1.25357	4	0.00322857	-0.000952602	0.0589783	0.938746	4	3	0.0252226	-0.00748641	0.0180865	0.964177	4	1.21708	1.81387	0.0795657	0.886933	1.3758	0.0811601	1	0.366126	0.174025	0.235465	0.145125	0.171304	0.0896248	0.267218	0.143824	0.05586	0.160766
cmj418	0.13152	0.019363	2	26.7753	2.53532	6.92117	0.418731	4.99328	4.99328	28.5669	2.51947	6.74027	0.366763	0.721451	2	1.34987	4	0.260179	0.715138	0.000585527	0.0240969	2		0.0958029	0.900551	0.000893206	0.00275263	2	2.60981	0.187283	0.00924794	1.53034	-1.05843	0.0117725	8	0.0778942	0.0495781	0.0765118	0.0482837	0.0733331	0.0452435	0.0765627	0.0480854	2.82529	0.196896
cmj419	0.15995	0.0194687	2	39.4509	4.04099	8.83546	0.623768	5.70121	5.70121	46.1217	4.52465	8.47255	0.427254	0.645265	2	1.4861	4	0.00151833	0.00134235	0.746898	0.250241	3		0.00291129	-0.00788978	0.921902	0.0830768	3	11.5676	11.2395	0.24396	13.1471	12.4835	0.227629	4	0.196538	0.114117	0.120443	0.0784591	0.10372	0.0664503	0.141289	0.0810343	1.16989	0.20043
cmj420	0.13127	0.0299305	2	31.4564	3.34442	7.38555	0.425645	5.42479	5.42479	30.7417	2.28814	6.81984	0.428557	0.734514	2	1.25716	4	0.00294757	-0.00119763	0.0623139	0.935936	4	3	0.01343	-0.00215374	0.0195021	0.969222	4	1.28743	2.03697	0.242585	0.934992	1.53642	0.169023	1	0.338074	0.148514	0.206156	0.126758	0.15169	0.0823114	0.239391	0.123811	0.154378	0.366892
cmj421	0.18586	0.0390459	2	42.7299	3.84289	8.48505	0.665542	6.42423	6.42423	44.2349	5.55519	8.13199	0.541414	0.757123	2	1.26583	4	0.00245318	-0.000435346	0.120931	0.877051	4	3	0.0227101	-0.00798974	0.0422525	0.943027	4	1.59253	2.39757	0.152367	1.12328	1.78561	0.0994396	1	0.347766	0.18688	0.222503	0.140684	0.178017	0.0961577	0.254885	0.144981	0.088828	0.09837
cmj422	0.17849	0.0432122	2	41.4589	4.9362	8.86644	0.67665	5.98587	5.98587	45.9559	2.95564	8.41322	0.504946	0.675115	2	1.40551	4	0.00502371	0.0377819	0.357348	0.599846	4		0.000779892	0.0243811	0.400372	0.574467	4	2.08826	3.07715	0.994871	1.52336	2.36166	0.898653	2	0.286026	0.135838	0.275593	0.114062	0.194039	0.0818355	0.269415	0.114745	0.131252	0.338724
cmj423	0.19565	0.0339273	2	37.4991	4.55927	7.79846	0.735624	6.13688	6.13688	36.6117	5.99589	7.57267	0.528706	0.786936	2	1.23396	4	0.0048582	-0.000770555	0.0138646	0.982048	4		0.0334843	-0.00437593	0.00927807	0.961614	4	0.980689	1.49509	0.00369288	0.869242	1.36473	0.035544	1	0.370869	0.174223	0.224945	0.153317	0.161417	0.0967803	0.261334	0.14987	0.044538	0.128908
cmj424	0.11586	0.0207289	3	24.6049	2.14432	8.41052	0.626025	3.79297	3.79297	34.1075	4.20308	7.92933	0.587554	0.450979	2	2.09053	4	0.254489	0.710854	0.00356114	0.0310956	2		0.0733925	0.915667	0.00872838	0.00221197	2	3.24486	0.778121	0.0133067	1.62145	-1.158	0.0202127	8	0.0801495	0.053071	0.0794525	0.052507	0.0770998	0.0490656	0.0793927	0.0519701	0.853348	0.241414
cmj425	0.1762	0.0288269	2	36.9245	5.24733	8.37829	0.676651	5.60656	5.60656	40.8599	7.99453	7.99866	0.741284	0.669177	2	1.42666	4	0.013215	-0.00185153	0.0824453	0.906191	4	3	0.0145312	-0.00356451	0.0239239	0.965109	4	1.13956	1.81003	0.534231	0.882089	1.50457	0.482425	1	0.297197	0.162836	0.238556	0.141132	0.173554	0.0977243	0.24868	0.139419	0.120668	0.075794
cmj426	0.17978	0.0642386	2	36.9714	3.65393	8.38616	0.543995	5.63149	5.63149	38.6943	4.04549	7.9354	0.423513	0.671522	2	1.40911	4	0.029391	-0.00700947	0.0352579	0.942361	4		0.0325933	-0.00423978	0.00871132	0.962935	4	1.05242	1.60276	0.0188569	0.90547	1.45869	0.006625	1	0.389554	0.174717	0.22859	0.154576	0.169473	0.101137	0.269979	0.150031	0.099958	0.161452
cmj428	0.19631	0.0345269	2	34.4481	5.34149	7.54192	0.479982	5.82983	5.82983	31.7561	6.3373	7.03461	0.61627	0.77299	2	1.20666	4	0.0734356	0.0277206	0.111153	0.787691	4	2,3	0.0441065	-0.00631242	0.0156386	0.946567	4	1.47026	2.01909	0.0613958	0.852987	1.35917	0.0248322	1	0.36177	0.152705	0.233835	0.136928	0.17052	0.0897542	0.26487	0.132859	0.10624	0.209608
cmj429	0.18271	0.039136	2	33.0272	4.52593	7.71514	0.577073	5.4484	5.4484	33.649	6.45435	7.01229	0.461434	0.706196	2	1.28704	4	0.00718676	-0.000364795	0.106019	0.887159	4	3	0.0218018	-0.00616569	0.0185465	0.965817	4	1.52854	2.2711	-0.0127793	0.91433	1.4311	-0.0264739	1	0.390087	0.166543	0.239383	0.145939	0.17169	0.0932828	0.276726	0.142357	0.11375	0.125374
cmj430	0.24614	0.0505979	1	47.7015	4.94067	9.21373	0.45708	6.67931	6.67931	52.5239	5.47976	8.68411	0.627927	0.724931	2	1.30015	4	0.0964782	0.356149	0.413945	0.133428	3		0.0231187	0.396907	0.564337	0.0156376	3	16.3412	15.8882	0.206171	17.0211	16.5176	0.186002	6	0.227272	0.104877	0.121702	0.0732538	0.109573	0.067295	0.151885	0.0781859	0.238064	0.312302
cmj431	0.10253	0.0226123	3	21.9692	2.27191	8.1824	0.534053	3.47635	3.47635	32.792	2.71635	7.7669	0.319504	0.424857	2	2.23421	4	0.295731	0.666043	0.00459024	0.0336351	2		0.0782294	0.918231	0.0016127	0.00192693	2	3.75789	1.45409	0.0189736	1.15065	-1.63541	0.0108444	8	0.087095	0.0579784	0.0872689	0.0573125	0.0874577	0.0556193	0.0872384	0.0570395	0.879222	0.240624

## Sheet: Supplementary_Table S2
Supplementary Table S2. GWAS results of all feature with FDR <0.05 and MAF >0.05.
Features	SNP_Name	Chr	Pos	P.value	adj. P.value	MAF	region	Locus_Glyma 2.0	Description	PFAM_Name	TAIR10
Anthocyanin	AX-90498641	2	13626043	6.4239e-05	0.0340173	0.0520833	intron	Glyma.02G131900	Fuct c3 protein	Glycosyltransferase family 10 (fucosyltransferase)	AT3G19280.1
Anthocyanin	AX-90500018	6	5452627	3.59615e-05	0.0211059	0.0572917	exon	Glyma.06G071300	1-deoxy-D-xylulose-5-phosphate synthase 3	Transketolase, pyrimidine binding domain; Transketolase, C-terminal domain	AT5G11380.1
Anthocyanin	AX-90424678	6	5456102	5.00432e-05	0.0278235	0.0585938	intron	Glyma.06G071300	1-deoxy-D-xylulose-5-phosphate synthase 3	Transketolase, pyrimidine binding domain; Transketolase, C-terminal domain	AT5G11380.1
Anthocyanin	AX-90522387	6	12692955	5.22409e-05	0.0284001	0.105469	intron	Glyma.06G155300	DNA polymerase	DNA polymerase family B; DNA polymerase family B, exonuclease domain	AT5G63960.1
Anthocyanin	AX-90387744	6	15819471	1.17146e-06	0.00148879	0.0520833	intergenic	intergenic
Anthocyanin	AX-90407475	6	47802858	6.57368e-05	0.0346148	0.1875	exon	Glyma.06G289300	Two-component response regulator-like APRR2	Myb-like DNA-binding domain	AT2G20570.1
Anthocyanin	AX-90423046	7	37177384	3.66754e-05	0.0212831	0.253906	exon	Glyma.07G202500	Histone H3.2 n=28 Tax=Spermatophyta RepID=H32_WHEAT	Core histone H2A/H2B/H3/H4	AT5G65360.1
Anthocyanin	AX-90480743	8	7511458	4.38042e-05	0.024763	0.0677083	exon	Glyma.08G098000	Galactose oxidase	F-box domain	AT3G06240.1
Anthocyanin	AX-90404272	8	7571760	7.36789e-06	0.00630591	0.0833333	intergenic	intergenic
Anthocyanin	AX-90423002	8	8237654	9.49441e-05	0.0452492	0.0611979	intron	Glyma.08G107100	Hypothetical salt-inducible protein (Fragment)	NA	AT4G14200.1
Anthocyanin	AX-90358201	8	8390797	3.6767e-05	0.0212831	0.153646	exon	Glyma.08G109300	Chalcone synthase	Chalcone and stilbene synthases, C-terminal domain; Chalcone and stilbene synthases, N-terminal domain	AT5G13930.1
Anthocyanin	AX-90313654	8	8400595	5.73141e-05	0.0310503	0.0989583	intergenic	intergenic
Anthocyanin	AX-90499710	8	8507407	2.64767e-05	0.0166368	0.0742188	intergenic	intergenic
Anthocyanin	AX-90318251	8	9908296	9.11417e-06	0.00740649	0.148438	exon	Glyma.08G128600	Abscisic acid 8'-hydroxylase	Cytochrome P450	AT5G36110.1
Anthocyanin	AX-90382546	8	9958064	1.51431e-06	0.00183118	0.130208	exon	Glyma.08G129300	CASP-like protein 9 n=2 Tax=Glycine max RepID=CSPL9_SOYBN	Domain of unknown function (DUF588)	AT5G44550.1
Anthocyanin	AX-90462252	8	9963895	4.70298e-08	0.000264979	0.110677	intron	Glyma.08G129400	Lsd1-like protein n=2 Tax=Medicago truncatula RepID=G7L9L5_MEDTR	LSD1 zinc finger	AT4G20380.7
Anthocyanin	AX-90452533	8	12106211	1.00896e-06	0.00137535	0.132812	intergenic	intergenic
Anthocyanin	AX-90375757	8	12140149	4.72679e-07	0.000910277	0.138021	exon	Glyma.08G157000	GTP-binding family protein	Ras family	AT1G43890.3
Anthocyanin	AX-90485823	8	12178760	6.7216e-07	0.00107183	0.139323	intron	Glyma.08G157400	Callose synthase 2	1,3-beta-glucan synthase component ; Vta1 like	AT2G31960.2
Anthocyanin	AX-90307204	8	12180670	1.74542e-06	0.00206311	0.145833	intron	Glyma.08G157400	Callose synthase 2	1,3-beta-glucan synthase component ; Vta1 like	AT2G31960.2
Anthocyanin	AX-90365851	8	12186261	1.59708e-06	0.00191454	0.143229	intron	Glyma.08G157400	Callose synthase 2	1,3-beta-glucan synthase component ; Vta1 like	AT2G31960.2
Anthocyanin	AX-90459011	8	12186499	5.58397e-07	0.000910277	0.136719	intron	Glyma.08G157400	Callose synthase 2	1,3-beta-glucan synthase component ; Vta1 like	AT2G31960.2
Anthocyanin	AX-90397195	8	12203277	5.0535e-05	0.0278235	0.0742188	exon	Glyma.08G157500	P-loop containing nucleoside triphosphate hydrolases superfamily protein	50S ribosome-binding GTPase	AT4G10650.1
Anthocyanin	AX-90418472	8	12230206	1.30523e-06	0.00162221	0.140625	intron	Glyma.08G157800	Cyclic pyranopterin monophosphate synthase, mitochondrial	Radical SAM superfamily; Molybdenum Cofactor Synthesis C	AT2G31955.2
Anthocyanin	AX-90357617	8	12235734	1.30523e-06	0.00162221	0.140625	exon	Glyma.08G157900	VQ motif-containing protein	VQ motif	AT2G42140.1
Anthocyanin	AX-90499923	8	12236802	5.22542e-05	0.0284001	0.154948	intergenic	intergenic
Anthocyanin	AX-90339415	8	12291017	1.18855e-07	0.000386343	0.126302	exon	Glyma.08G158600	Uncharacterized protein	NA	AT2G44280.2
Anthocyanin	AX-90463760	8	12292315	1.0443e-07	0.000360236	0.132812	intron	Glyma.08G158600	Uncharacterized protein	NA	AT2G44280.2
Anthocyanin	AX-90324743	8	12292397	8.5431e-08	0.000335622	0.130208	intron	Glyma.08G158600	Uncharacterized protein	NA	AT2G44280.2
Anthocyanin	AX-90423615	8	12292768	8.85785e-06	0.00726808	0.167969	intron	Glyma.08G158600	Uncharacterized protein	NA	AT2G44280.2
Anthocyanin	AX-90442037	8	12298153	9.92658e-06	0.00780753	0.169271	intergenic	intergenic
Anthocyanin	AX-90458001	8	12300091	1.4486e-07	0.000429568	0.13151	intergenic	intergenic
Anthocyanin	AX-90457555	8	12302336	1.24063e-07	0.000388334	0.13151	intergenic	intergenic
Anthocyanin	AX-90402243	8	12303232	1.07759e-07	0.000362258	0.128906	intergenic	intergenic
Anthocyanin	AX-90373420	8	12309026	1.24063e-07	0.000388334	0.13151	intergenic	intergenic
Anthocyanin	AX-90442708	8	12321350	2.50319e-05	0.0157876	0.108073	intron	Glyma.08G159000	VfN-28 family protein	Domain of unknown function (DUF966)	AT1G05577.1
Anthocyanin	AX-90427123	8	12335229	6.88686e-05	0.0357077	0.119792	intergenic	intergenic
Anthocyanin	AX-90508584	8	12350980	4.55512e-05	0.0256648	0.109375	exon	Glyma.08G159300	Vacuolar protein sorting-associated protein	Plant protein of unknown function (DUF946)	AT2G44260.1
Anthocyanin	AX-90339612	8	12403592	1.2018e-06	0.00151596	0.0559896	intron	Glyma.08G160000	THAP domain-containing protein 4	Domain of unknown function (DUF1794)	AT1G79260.1
Anthocyanin	AX-90455089	8	12429125	9.45888e-07	0.00137533	0.105469	exon	Glyma.08G160500	Isocitrate dehydrogenase [NADP]	Isocitrate/isopropylmalate dehydrogenase	AT1G65930.1
Anthocyanin	AX-90363048	8	12440117	9.74225e-07	0.00137533	0.106771	intron	Glyma.08G160700	Divergent PAP2 family	Divergent PAP2 family	AT3G12685.1
Anthocyanin	AX-90326318	8	12443168	9.74225e-07	0.00137533	0.106771	exon	Glyma.08G160700	Divergent PAP2 family	Divergent PAP2 family	AT3G12685.1
Anthocyanin	AX-90450534	8	12446122	8.96982e-07	0.00132584	0.105469	intergenic	intergenic
Anthocyanin	AX-90372064	8	12454445	8.26629e-07	0.00124753	0.104167	exon	Glyma.08G160900	AAA ATPase; ABC transporter, transmembrane region, type 1	ABC transporter transmembrane region 2; ABC transporter	AT1G54350.1
Anthocyanin	AX-90342338	8	12465998	3.25322e-07	0.000729438	0.101562	intron	Glyma.08G161000	CTP synthase n=2 Tax=Glycine max RepID=I1KTT7_SOYBN	Glutamine amidotransferase class-I; CTP synthase N-terminus	AT3G12670.1
Anthocyanin	AX-90433858	8	12467578	1.32874e-06	0.00163937	0.0533854	intron	Glyma.08G161000	CTP synthase n=2 Tax=Glycine max RepID=I1KTT7_SOYBN	Glutamine amidotransferase class-I; CTP synthase N-terminus	AT3G12670.1
Anthocyanin	AX-90443078	8	12467775	1.06298e-06	0.00142858	0.105469	intron	Glyma.08G161000	CTP synthase n=2 Tax=Glycine max RepID=I1KTT7_SOYBN	Glutamine amidotransferase class-I; CTP synthase N-terminus	AT3G12670.1
Anthocyanin	AX-90442835	8	12525427	7.4909e-07	0.00116163	0.102865	intron	Glyma.08G161400	S-adenosyl-L-methionine-dependent methyltransferase domain-containing protein	NA	AT5G44600.1
Anthocyanin	AX-90326074	8	12552190	1.44246e-06	0.00176678	0.0507812	intergenic	intergenic
Anthocyanin	AX-90351715	8	12563843	2.8873e-06	0.00318045	0.134115	intron	Glyma.08G161600	Carboxyl-terminal peptidase	Domain of unknown function (DUF239)	AT1G55360.1
Anthocyanin	AX-90431033	8	12593207	1.09302e-07	0.000362258	0.119792	exon	Glyma.08G162000	DEAD/DEAH box helicase family protein	Helicase conserved C-terminal domain; DEAD/DEAH box helicase	AT1G12770.1
Anthocyanin	AX-90363617	8	12603255	6.84297e-05	0.0355893	0.147135	intergenic	intergenic
Anthocyanin	AX-90413056	8	12616101	9.57245e-05	0.0452492	0.151042	exon	Glyma.08G162100	Aspartyl protease family protein n=2 Tax=Arabidopsis thaliana RepID=Q9LTW4_ARATH	Eukaryotic aspartyl protease	AT3G12700.1
Anthocyanin	AX-90493811	8	18917306	0.000106934	0.0493848	0.102865	exon	Glyma.08G230800	Oxidoreductase/ transition metal ion binding protein	Protein of unknown function (DUF3531)	AT4G29400.1
Anthocyanin	AX-90487133	8	19207359	6.16634e-05	0.0327762	0.0572917	intergenic	intergenic
Anthocyanin	AX-90418637	8	19220595	6.16634e-05	0.0327762	0.0572917	intron	Glyma.08G232600	CTP synthase n=2 Tax=Glycine max RepID=I1KW26_SOYBN	CTP synthase N-terminus; Glutamine amidotransferase class-I	AT1G30820.1
Anthocyanin	AX-90389276	8	19270196	7.94003e-05	0.0403029	0.0585938	exon	Glyma.08G232800	Protein kinase	Protein kinase domain	AT1G79250.2
Anthocyanin	AX-90366022	8	20557210	4.15983e-06	0.0041931	0.104167	intron	Glyma.08G240900	Uncharacterized protein	NA	NA
Anthocyanin	AX-90362689	8	20558059	2.28648e-05	0.014695	0.0703125	intron	Glyma.08G240900	Uncharacterized protein	NA	NA
Anthocyanin	AX-90438095	8	20583785	1.50486e-05	0.0104247	0.0755208	intergenic	intergenic
Anthocyanin	AX-90512977	8	20583848	6.62116e-06	0.00582434	0.0703125	intergenic	intergenic
Anthocyanin	AX-90423020	8	20585727	9.88707e-07	0.00137533	0.0898438	intergenic	intergenic
Anthocyanin	AX-90509405	8	20586011	7.71301e-07	0.00117452	0.0898438	exon	Glyma.08G241200	Uncharacterized protein	Uncharacterized ACR, COG1678	AT3G29240.2
Anthocyanin	AX-90472765	8	20627751	8.21137e-08	0.000335622	0.0872396	intron	Glyma.08G241600	Cyclic nucleotide-gated ion channel	Cyclic nucleotide-binding domain	AT5G15410.2
Anthocyanin	AX-90361255	8	20628008	1.00542e-07	0.000354052	0.0898438	intron	Glyma.08G241600	Cyclic nucleotide-gated ion channel	Cyclic nucleotide-binding domain	AT5G15410.2
Anthocyanin	AX-90318131	8	20630924	1.33836e-05	0.00950503	0.111979	exon	Glyma.08G241600	Cyclic nucleotide-gated ion channel	Cyclic nucleotide-binding domain	AT5G15410.2
Anthocyanin	AX-90348120	8	20643598	6.79285e-06	0.00591847	0.0859375	intergenic	intergenic
Anthocyanin	AX-90358361	8	20659810	9.39099e-06	0.00755876	0.104167	intergenic	intergenic
Anthocyanin	AX-90361105	8	20666338	7.82018e-06	0.00653889	0.0755208	exon	Glyma.08G241700	CCP	NA	AT3G29270.2
Anthocyanin	AX-90481990	8	20708920	3.68053e-07	0.000787484	0.0690104	exon	Glyma.08G242300	Membrane-anchored ubiquitin-fold protein	NA	AT5G15460.2
Anthocyanin	AX-90465505	9	3063712	8.26641e-05	0.041585	0.0677083	intergenic	intergenic
Anthocyanin	AX-90307093	9	45051689	3.92779e-05	0.0225819	0.0768229	intergenic	intergenic
Anthocyanin	AX-90384531	14	3657994	2.91267e-05	0.0181669	0.471354	exon	Glyma.14G047800	Subtilisin-like protease	Subtilase family; Peptidase inhibitor I9; PA domain	AT2G04160.1
Anthocyanin	AX-90453245	17	3176292	1.03654e-05	0.00780753	0.0572917	intron	Glyma.17G042700	SNF5	SNF5 / SMARCB1 / INI1	AT3G17590.1
Anthocyanin	AX-90374407	17	3833186	6.83723e-05	0.0355893	0.0872396	exon	Glyma.17G050400	DNA-directed RNA polymerase 3 RPC4 family protein	RNA polymerase III RPC4	AT5G09380.1
Anthocyanin	AX-90337201	17	39921437	1.95795e-05	0.0129784	0.123698	intron	Glyma.17G243300	Uncharacterized protein	NA	AT4G33380.1
Anthocyanin	AX-90350804	17	39922696	1.10742e-05	0.008174	0.117188	intron	Glyma.17G243300	Uncharacterized protein	NA	AT4G33380.1
Anthocyanin	AX-90373757	17	39925686	2.8164e-06	0.00318045	0.110677	intergenic	intergenic
Anthocyanin	AX-90465931	17	39927901	6.60937e-05	0.0346947	0.0833333	exon	Glyma.17G243400	Uncharacterized protein	NA	NA
Anthocyanin	AX-90433868	18	48622339	8.20937e-05	0.0414213	0.380208	exon	Glyma.18G203800	EBP1	Metallopeptidase family M24	AT3G51800.3
Anthocyanin	AX-90482109	18	48642600	8.75981e-05	0.0434506	0.38151	intron	Glyma.18G203900	ARM repeat superfamily protein n=2 Tax=Arabidopsis thaliana RepID=F4IYK6_ARATH	Importin-beta N-terminal domain	AT3G08960.1
Anthocyanin	AX-90379993	18	48649836	8.76581e-05	0.0434506	0.380208	intron	Glyma.18G203900	ARM repeat superfamily protein n=2 Tax=Arabidopsis thaliana RepID=F4IYK6_ARATH	Importin-beta N-terminal domain	AT3G08960.1
Anthocyanin	AX-90518584	19	44741269	0.000104587	0.0488348	0.223958	intron	Glyma.19G189500	Uncharacterized protein	Sulfite exporter TauE/SafE	AT2G36630.1
Anthocyanin	AX-90337522	19	46622051	1.13526e-05	0.00827115	0.0924479	exon	Glyma.19G212600	Pectinesterase	Pectinesterase; Plant invertase/pectin methylesterase inhibitor	AT4G02300.1
Anthocyanin	AX-90412622	19	46651936	1.88379e-05	0.0126386	0.0950521	intron	Glyma.19G212900	Rela-spot homolog family protein n=2 Tax=Populus trichocarpa RepID=B9I9P5_POPTR	Region found in RelA / SpoT proteins; TGS domain; HD domain	AT4G02260.2
Anthocyanin	AX-90361772	19	46655029	1.41066e-05	0.0098938	0.0924479	exon	Glyma.19G213000	Uncharacterized protein	NA	NA
Anthocyanin	AX-90319972	19	46655356	1.41066e-05	0.0098938	0.0924479	intron	Glyma.19G213000	Uncharacterized protein	NA	NA
Anthocyanin	AX-90407425	19	46667689	5.25413e-06	0.00501749	0.0963542	intron	Glyma.19G213300	Ethylene response sensor	GAF domain; His Kinase A (phospho-acceptor) domain; Histidine kinase-, DNA gyrase B-, and HSP90-like ATPase	AT2G40940.1
Anthocyanin	AX-90381293	19	46668034	4.30494e-06	0.00425356	0.0976562	exon	Glyma.19G213300	Ethylene response sensor	GAF domain; His Kinase A (phospho-acceptor) domain; Histidine kinase-, DNA gyrase B-, and HSP90-like ATPase	AT2G40940.1
Anthocyanin	AX-90521835	19	46668960	3.87397e-06	0.00396854	0.09375	intron	Glyma.19G213300	Ethylene response sensor	GAF domain; His Kinase A (phospho-acceptor) domain; Histidine kinase-, DNA gyrase B-, and HSP90-like ATPase	AT2G40940.1
Anthocyanin	AX-90463107	19	46669574	6.187e-06	0.00559239	0.0976562	exon	Glyma.19G213300	Ethylene response sensor	GAF domain; His Kinase A (phospho-acceptor) domain; Histidine kinase-, DNA gyrase B-, and HSP90-like ATPase	AT2G40940.1
Anthocyanin	AX-90403861	20	137966	7.18885e-06	0.00619957	0.0585938	intron	Glyma.20G001300	Myosin-like protein	IQ calmodulin-binding motif; Myosin head (motor domain)	AT3G19960.1
Anthocyanin	AX-90316866	20	151004	2.28612e-05	0.014695	0.0533854	intron	Glyma.20G001400	Peroxidase	Peroxidase	AT4G11290.1
Chl	AX-90320524	4	16534239	5.42224e-05	0.0288211	0.0585938	exon	Glyma.04G125500	93EC1C SET domain protein	SAD/SRA domain; Pre-SET motif; SET domain	AT5G04940.2
Chl	AX-90471938	5	19966310	5.00862e-05	0.0269617	0.0638021	exon	Glyma.05G090000	2 Isoform 2 of Double-stranded RNA-binding protein 4	Double-stranded RNA binding motif	AT3G62800.3
Chl	AX-90340708	5	24740361	3.06081e-05	0.0178088	0.0898438	intergenic	intergenic
Chl	AX-90378207	6	13675166	6.07071e-06	0.00462216	0.0572917	exon	Glyma.06G164900	Auxin response factor n=2 Tax=Glycine max RepID=I1KBYUncharacterized protein_SOYBN	Auxin response factor; AUX/IAA family; B3 DNA binding domain	AT5G62000.3
Chl	AX-90387152	6	13694872	5.13888e-06	0.00398447	0.0533854	exon	Glyma.06G165200	Chaperone protein ClpC, chloroplastic	UvrB/uvrC motif; AAA domain (Cdc48 subfamily); Clp amino terminal domain; ATPase family associated with various cellular activities (AAA); C-terminal, D2-small domain, of ClpB protein	AT5G50920.1
Chl	AX-90477583	6	13736203	8.12942e-06	0.00572541	0.0572917	intron	Glyma.06G165500	Ripening-regulated protein	NA	AT3G48860.2
Chl	AX-90343831	6	13796843	5.13888e-06	0.00398447	0.0533854	intergenic	intergenic
Chl	AX-90480439	6	13800741	8.59292e-06	0.00592835	0.0559896	intergenic	intergenic
Chl	AX-90509812	6	13802187	8.4479e-06	0.00586918	0.0559896	intergenic	intergenic
Chl	AX-90329658	6	13806309	7.4278e-06	0.00544039	0.0572917	intergenic	intergenic
Chl	AX-90412688	6	13826823	1.15968e-05	0.00762715	0.0572917	intergenic	intergenic
Chl	AX-90399529	6	13870789	5.13888e-06	0.00398447	0.0533854	intron	Glyma.06G166500	NAC domain-containing protein	No apical meristem (NAM) protein	AT5G13180.1
Chl	AX-90483321	6	13877674	8.4479e-06	0.00586918	0.0559896	intron	Glyma.06G166600	Mitochondrial import inner membrane translocase subunit Tim8	Tim10/DDP family zinc finger	AT5G50810.1
Chl	AX-90404245	6	13877724	7.90271e-06	0.0056362	0.0546875	intron	Glyma.06G166600	Mitochondrial import inner membrane translocase subunit Tim8	Tim10/DDP family zinc finger	AT5G50810.1
Chl	AX-90518427	6	13878707	9.82685e-06	0.00661758	0.0559896	intergenic	intergenic
Chl	AX-90512038	6	13885421	7.90271e-06	0.0056362	0.0546875	intron	Glyma.06G166700	S-acyltransferase	DHHC palmitoyltransferase	AT3G26935.1
Chl	AX-90396153	6	13885802	1.06495e-05	0.00708684	0.0559896	intron	Glyma.06G166700	S-acyltransferase	DHHC palmitoyltransferase	AT3G26935.1
Chl	AX-90506804	6	13939525	7.90271e-06	0.0056362	0.0546875	intron	Glyma.06G167000	N3 protein	Sugar efflux transporter for intercellular exchange	AT5G50790.1
Chl	AX-90333217	7	3705819	3.66996e-05	0.0204728	0.190104	intergenic	intergenic
Chl	AX-90366483	7	8541221	3.82678e-05	0.0211465	0.0820312	exon	Glyma.07G091400	CONSTANS-like zinc finger protein	CCT motif; B-box zinc finger	AT1G25440.1
Chl	AX-90401254	7	21302260	3.20896e-05	0.0182627	0.119792	intergenic	intergenic
Chl	AX-90335364	7	43878518	4.06169e-06	0.00326923	0.0507812	exon	Glyma.07G264600	EH-domain-containing protein	Dynamin family	AT4G05520.1
Chl	AX-90455465	7	43946369	9.97494e-07	0.000980258	0.0520833	intergenic	intergenic
Chl	AX-90363409	7	43989992	7.36378e-07	0.000771342	0.0507812	exon	Glyma.07G266200	3.1.2 inositol monophosphatase n=2 Tax=Phaseolus vulgaris RepID=C1LZ5Uncharacterized protein_PHAVU	Inositol monophosphatase family	AT3G02870.1
Chl	AX-90351056	7	43991650	9.97494e-07	0.000980258	0.0520833	exon	Glyma.07G266300	Auxin-induced in root cultures protein	Eukaryotic cytochrome b561; Protein of unknown function (DUF568)	AT5G47530.1
Chl	AX-90409843	7	44021098	3.96815e-06	0.00320923	0.0546875	exon	Glyma.07G266500	Chitin-inducible gibberellin-responsive protein	GRAS domain family	AT4G17230.1
Chl	AX-90513798	8	279247	9.10252e-05	0.0438714	0.132812	exon	Glyma.08G003900	Diacylglycerol kinase eta	Phorbol esters/diacylglycerol binding domain (C1 domain)	AT5G63770.1
Chl	AX-90461965	8	280595	7.16711e-05	0.0363796	0.127604	exon	Glyma.08G003900	Diacylglycerol kinase eta	Phorbol esters/diacylglycerol binding domain (C1 domain)	AT5G63770.1
Chl	AX-90416818	8	283120	7.73133e-05	0.0386631	0.127604	intergenic	intergenic
Chl	AX-90355982	8	287815	6.9467e-05	0.0355814	0.128906	intergenic	intergenic
Chl	AX-90353622	8	288750	9.76261e-05	0.0467466	0.128906	intergenic	intergenic
Chl	AX-90515048	8	14707723	9.9375e-05	0.0473159	0.0807292	exon	Glyma.08G183300	Uncharacterized protein	Protein of unknown function (DUF793)	AT1G18740.1
Chl	AX-90396702	8	15050139	8.35328e-06	0.00585867	0.0677083	intergenic	intergenic
Chl	AX-90425861	8	15072254	8.47244e-06	0.00586918	0.0677083	exon	Glyma.08G188000	T-complex protein 11	T-complex protein 11	AT1G22930.1
Chl	AX-90420195	9	24633591	8.26452e-05	0.0406086	0.134115	intron	Glyma.09G114100	Uncharacterized protein	PPPDE putative peptidase domain	AT1G47740.2
Chl	AX-90518959	13	23093739	7.27173e-05	0.0368002	0.0755208	exon	Glyma.13G118100	DNA binding protein	NA	AT1G09520.1
Chl	AX-90458389	13	23097841	5.36482e-05	0.0286058	0.0729167	exon	Glyma.13G118100	DNA binding protein	NA	AT1G09520.1
Chl	AX-90508448	13	34920226	9.75921e-05	0.0467466	0.0546875	intron	Glyma.13G238800	F3H9.11 protein	Protein of unknown function (DUF616)	AT1G28240.1
Chl	AX-90377903	16	28141753	1.84516e-05	0.0114663	0.132812	intron	Glyma.16G129200	Calcium-dependent protein kinase CPK1 adapter protein 2-like	NA	AT2G17990.1
Chl	AX-90373928	16	35654165	3.44352e-05	0.0194169	0.0833333	intergenic	intergenic
Chl	AX-90435445	16	35804317	9.86816e-05	0.0471185	0.0807292	intergenic	intergenic
Chl	AX-90449363	16	35810584	3.03611e-05	0.0177573	0.0533854	exon	Glyma.16G196600	Protein ROOT PRIMORDIUM DEFECTIVE 1	Plant organelle RNA recognition domain	AT4G33495.1
Chl	AX-90396163	17	5311321	6.59101e-05	0.0340693	0.0598958	intergenic	intergenic
Chl	AX-90445946	17	5354801	3.44621e-05	0.0194169	0.0638021	intergenic	intergenic
Chl	AX-90333432	17	5376604	6.90237e-06	0.00513962	0.0585938	intergenic	intergenic
Chl	AX-90433168	17	5405549	1.94372e-05	0.011947	0.0611979	exon	Glyma.17G069100	mRNA, clone: RTFLUncharacterized protein1-Uncharacterized protein3-A18 n=2 Tax=Eutrema RepID=E4MVM1_THEHA	Fatty acid hydroxylase superfamily; WAX2 C-terminal domain	AT5G57800.1
Chl	AX-90319541	17	38209991	7.50335e-05	0.0377463	0.0546875	intron	Glyma.17G227400	Calmodulin-binding family protein	IQ calmodulin-binding motif	AT2G26180.1
Chl	AX-90436550	18	53344045	3.10171e-05	0.0178934	0.0911458	intergenic	intergenic
Chl	AX-90505245	19	37722238	7.82477e-06	0.0056362	0.0820312	exon	Glyma.19G119700	Uncharacterized protein	NA	NA
Chl	AX-90519163	19	49142074	4.23354e-05	0.0232334	0.123698	exon	Glyma.19G244100	Omega-hydroxypalmitate O-feruloyl transferase	Transferase family	AT4G29250.1
Chl	AX-90480216	20	33596377	2.20991e-07	0.000276388	0.0533854	exon	Glyma.20G092500	F1Uncharacterized proteinA16.15 protein	MULE transposase domain; MuDR family transposase; PB1 domain; SWIM zinc finger	AT1G64260.1
Chl	AX-90463881	20	33605144	7.33831e-07	0.000771342	0.0598958	intergenic	intergenic
visual	AX-90358201	8	8390797	1.56554e-07	0.026462	0.153646	exon	Glyma.08G109300	Chalcone synthase	Chalcone and stilbene synthases, C-terminal domain; Chalcone and stilbene synthases, N-terminal domain	AT5G13930.1
EM#1(Ventral)	AX-90320516	4	46175255	3.0734e-05	0.0409048	0.315104	intron	Glyma.04G191100	Pectate lyase 22 family protein n=2 Tax=Populus trichocarpa RepID=B9IF26_POPTR	Pectate lyase	AT5G63180.1
EM#1(Ventral)	AX-90471845	6	17682544	9.54876e-06	0.0153715	0.447917	intron	Glyma.06G196600	Zinc finger family protein	Zinc finger, C3HC4 type (RING finger); ATP-dependent protease La (LON) domain	AT1G18660.1
EM#1(Ventral)	AX-90492794	6	17773123	2.89709e-06	0.00587118	0.450521	intron	Glyma.06G196900	Cyclin-dependent kinase-like protein	Protein kinase domain	AT1G18670.1
EM#1(Ventral)	AX-90503962	6	17791370	1.9397e-06	0.00468377	0.496094	intergenic	intergenic
EM#1(Ventral)	AX-90439116	6	18040139	1.4695e-06	0.00376343	0.417969	exon	Glyma.06G198300	RWP-RK domain-containing protein	RWP-RK domain	NA
EM#1(Ventral)	AX-90357784	6	18063076	9.0781e-07	0.00288977	0.417969	exon	Glyma.06G198600	Ankyrin repeat domain-containing protein n=2 Tax=Medicago truncatula RepID=D3J163_MEDTR	Ankyrin repeat	AT2G03430.1
EM#1(Ventral)	AX-90501065	6	18218190	1.02812e-06	0.00311322	0.419271	intergenic	intergenic
EM#1(Ventral)	AX-90392338	6	18264906	3.66879e-06	0.00704691	0.420573	intergenic	intergenic
EM#1(Ventral)	AX-90442397	6	18290806	1.04985e-06	0.00311322	0.414062	exon	Glyma.06G199800	SNF2 domain-containing protein	HNH endonuclease; Helicase conserved C-terminal domain	AT5G07810.1
EM#1(Ventral)	AX-90314604	6	18313031	5.03385e-07	0.00192221	0.427083	intergenic	intergenic
EM#1(Ventral)	AX-90308234	6	18324634	1.3405e-06	0.00354473	0.425781	exon	Glyma.06G200100	SNAP33	SNARE domain	AT5G61210.1
EM#1(Ventral)	AX-90437224	6	18325176	1.1456e-06	0.00333859	0.424479	intron	Glyma.06G200100	SNAP33	SNARE domain	AT5G61210.1
EM#1(Ventral)	AX-90337637	6	18469432	1.34216e-06	0.00354473	0.424479	exon	Glyma.06G201100	Exocyst complex component	Exo70 exocyst complex subunit	AT5G58430.1
EM#1(Ventral)	AX-90431874	6	18484675	8.87514e-07	0.00288977	0.415365	intergenic	intergenic
EM#1(Ventral)	AX-90332662	6	18513340	8.8993e-07	0.00288977	0.410156	intergenic	intergenic
EM#1(Ventral)	AX-90419243	6	18528151	1.98963e-05	0.0282607	0.463542	intergenic	intergenic
EM#1(Ventral)	AX-90310321	6	18731159	5.11746e-07	0.00192221	0.263021	exon	Glyma.06G202300	Flavonoid 3'-hydroxylase n=3 Tax=Glycine max RepID=Q8W3Y5_SOYBN	Cytochrome P450	AT5G07990.1
EM#1(Ventral)	AX-90392102	6	18731550	3.79172e-06	0.00712118	0.355469	exon	Glyma.06G202300	Flavonoid 3'-hydroxylase n=3 Tax=Glycine max RepID=Q8W3Y5_SOYBN	Cytochrome P450	AT5G07990.1
EM#1(Ventral)	AX-90432942	6	18735371	1.37856e-13	4.66029e-09	0.494792	intron	Glyma.06G202300	Flavonoid 3'-hydroxylase n=3 Tax=Glycine max RepID=Q8W3Y5_SOYBN	Cytochrome P450	AT5G07990.1
EM#1(Ventral)	AX-90339306	6	18754136	1.13405e-08	0.000144583	0.351562	intergenic	intergenic
EM#1(Ventral)	AX-90516549	6	18789793	4.9822e-08	0.000366144	0.360677	intergenic	intergenic
EM#1(Ventral)	AX-90337963	6	18796164	3.03809e-07	0.00119424	0.36849	intergenic	intergenic
EM#1(Ventral)	AX-90325751	6	18826029	1.9657e-08	0.000207662	0.363281	intron	Glyma.06G202500	RNA helicase n=2 Tax=Arabidopsis thaliana RepID=Q9FNQ1_ARATH	Sec63 Brl domain; DEAD/DEAH box helicase; Helicase conserved C-terminal domain	AT5G61140.2
EM#1(Ventral)	AX-90363906	6	18854552	1.53994e-07	0.000788766	0.371094	intron	Glyma.06G202500	RNA helicase n=2 Tax=Arabidopsis thaliana RepID=Q9FNQ1_ARATH	Sec63 Brl domain; DEAD/DEAH box helicase; Helicase conserved C-terminal domain	AT5G61140.2
EM#1(Ventral)	AX-90450832	6	18889549	1.11466e-07	0.000607768	0.360677	intergenic	intergenic
EM#1(Ventral)	AX-90417099	6	18898910	1.44674e-08	0.000163027	0.358073	intergenic	intergenic
EM#1(Ventral)	AX-90406069	6	18909332	1.19753e-08	0.000144583	0.348958	intergenic	intergenic
EM#1(Ventral)	AX-90341921	6	18981407	2.46773e-06	0.00527995	0.248698	exon	Glyma.06G203100	Zinc ion binding protein	NA	AT5G61090.1
EM#1(Ventral)	AX-90470142	6	18996905	4.93909e-09	7.5895e-05	0.389323	intron	Glyma.06G203200	ATP synthase subunit gamma	ATP synthase	AT2G33040.1
EM#1(Ventral)	AX-90513480	6	19029221	2.8813e-08	0.000270567	0.4375	exon	Glyma.06G203300	Phosphoserine phosphatase	haloacid dehalogenase-like hydrolase	AT1G18640.2
EM#1(Ventral)	AX-90331390	6	19093664	7.10222e-06	0.012126	0.384115	intron	Glyma.06G203800	28 kDa ribonucleoprotein	RNA recognition motif. (a.k.a. RRM, RBD, or RNP domain)	AT1G74230.1
EM#1(Ventral)	AX-90410415	6	19116672	7.70939e-06	0.012902	0.253906	exon	Glyma.06G203900	Exocyst complex component	Exo70 exocyst complex subunit	AT5G61010.2
EM#1(Ventral)	AX-90426714	6	19117966	2.67931e-06	0.00566098	0.272135	exon	Glyma.06G203900	Exocyst complex component	Exo70 exocyst complex subunit	AT5G61010.2
EM#1(Ventral)	AX-90464709	6	19151973	2.27113e-07	0.00106635	0.361979	exon	Glyma.06G204000	Uncharacterized protein	NA	AT1G74220.1
EM#1(Ventral)	AX-90501481	6	19158591	2.50154e-07	0.00108418	0.341146	intron	Glyma.06G204100	Ninja-family protein AFP3	Protein of unknown function (DUF1675)	AT3G29575.4
EM#1(Ventral)	AX-90331816	6	19184228	2.10956e-07	0.00101879	0.346354	intergenic	intergenic
EM#1(Ventral)	AX-90369816	6	19251651	8.28355e-12	2.00022e-07	0.451823	exon	Glyma.06G204400	Uncharacterized protein	NA	AT1G74160.1
EM#1(Ventral)	AX-90380569	6	44723816	2.7023e-07	0.00111406	0.450521	exon	Glyma.06G261100	Serine/threonine-protein kinase n=2 Tax=Glycine max RepID=I1KEBUncharacterized protein_SOYBN	PAN-like domain; D-mannose binding lectin; S-locus glycoprotein family; Protein tyrosine kinase	AT4G27290.1
EM#1(Ventral)	AX-90370563	6	44749808	8.83175e-06	0.0144933	0.479167	intron	Glyma.06G261200	Serine/threonine-protein kinase	S-locus glycoprotein family; PAN-like domain; D-mannose binding lectin; Protein tyrosine kinase	AT4G27290.1
EM#1(Ventral)	AX-90473618	6	44750634	3.52024e-06	0.00684294	0.458333	intron	Glyma.06G261200	Serine/threonine-protein kinase	S-locus glycoprotein family; PAN-like domain; D-mannose binding lectin; Protein tyrosine kinase	AT4G27290.1
EM#1(Ventral)	AX-90395502	6	44752520	2.32916e-06	0.00511289	0.463542	exon	Glyma.06G261200	Serine/threonine-protein kinase	S-locus glycoprotein family; PAN-like domain; D-mannose binding lectin; Protein tyrosine kinase	AT4G27290.1
EM#1(Ventral)	AX-90525394	6	44752875	2.05412e-06	0.00482228	0.446615	exon	Glyma.06G261200	Serine/threonine-protein kinase	S-locus glycoprotein family; PAN-like domain; D-mannose binding lectin; Protein tyrosine kinase	AT4G27290.1
EM#1(Ventral)	AX-90464328	6	44989679	9.13669e-06	0.0148496	0.484375	exon	Glyma.06G262600	Serine/threonine-protein kinase	PAN-like domain; Protein tyrosine kinase; D-mannose binding lectin	AT4G27290.1
EM#1(Ventral)	AX-90494773	6	44989808	7.74877e-07	0.00272867	0.427083	exon	Glyma.06G262600	Serine/threonine-protein kinase	PAN-like domain; Protein tyrosine kinase; D-mannose binding lectin	AT4G27290.1
EM#1(Ventral)	AX-90376303	6	44990738	1.64667e-05	0.0237892	0.40625	exon	Glyma.06G262600	Serine/threonine-protein kinase	PAN-like domain; Protein tyrosine kinase; D-mannose binding lectin	AT4G27290.1
EM#1(Ventral)	AX-90350292	6	45046911	2.14538e-06	0.00496752	0.47526	intron	Glyma.06G263100	Linamarase family protein	Glycosyl hydrolase family 1	AT5G54570.1
EM#1(Ventral)	AX-90420262	6	45054590	3.26113e-05	0.0430642	0.10026	intron	Glyma.06G263200	RNA recognition motif-containing protein	RNA recognition motif. (a.k.a. RRM, RBD, or RNP domain)	AT5G54580.1
EM#1(Ventral)	AX-90463462	6	45055870	2.4455e-07	0.00108418	0.454427	exon	Glyma.06G263200	RNA recognition motif-containing protein	RNA recognition motif. (a.k.a. RRM, RBD, or RNP domain)	AT5G54580.1
EM#1(Ventral)	AX-90518072	6	45172124	2.00786e-07	0.00099819	0.463542	intergenic	intergenic
EM#1(Ventral)	AX-90342278	6	45233121	1.00737e-05	0.0159134	0.490885	exon	Glyma.06G265000	TIR-NBS-LRR type disease resistance protein n=2 Tax=Glycine max RepID=C6ZS29_SOYBN	TIR domain; Leucine Rich Repeat; NB-ARC domain	AT1G69550.1
EM#1(Ventral)	AX-90361555	6	45275600	2.37473e-06	0.0051461	0.498698	intron	Glyma.06G265300	Helicase-like protein	PIF1-like helicase	AT3G51690.1
EM#1(Ventral)	AX-90464411	6	45344497	7.23507e-06	0.0122293	0.466146	exon	Glyma.06G265500	GRAS family transcription factor	GRAS domain family	AT5G48150.2
EM#1(Ventral)	AX-90331599	6	45393446	3.39107e-05	0.0440912	0.484375	intergenic	intergenic
EM#1(Ventral)	AX-90386074	6	45393790	5.90532e-06	0.010507	0.398438	intergenic	intergenic
EM#1(Ventral)	AX-90366485	6	45467208	2.22451e-06	0.00503105	0.438802	intergenic	intergenic
EM#1(Ventral)	AX-90436501	6	45480067	4.01109e-06	0.00736942	0.447917	intron	Glyma.06G266800	Transcription factor ILR3	Helix-loop-helix DNA-binding domain	AT5G54680.1
EM#1(Ventral)	AX-90502494	6	45480792	2.52477e-05	0.0344159	0.434896	intron	Glyma.06G266800	Transcription factor ILR3	Helix-loop-helix DNA-binding domain	AT5G54680.1
EM#1(Ventral)	AX-90395530	8	7526479	3.85893e-05	0.0490426	0.421875	exon	Glyma.08G098400	Carbohydrate transporter/sugar porter	Sugar (and other) transporter	AT1G30220.1
EM#1(Ventral)	AX-90394410	8	7679249	3.66172e-05	0.0468889	0.449219	intron	Glyma.08G100100	Auxin response factor	AUX/IAA family; Auxin response factor; B3 DNA binding domain	AT1G30330.1
EM#1(Ventral)	AX-90512144	8	7726019	9.23207e-07	0.00288977	0.376302	exon	Glyma.08G100700	RING finger protein	NA	AT1G24440.1
EM#1(Ventral)	AX-90355744	8	7728044	2.31266e-06	0.00511289	0.369792	exon	Glyma.08G100700	RING finger protein	NA	AT1G24440.1
EM#1(Ventral)	AX-90378551	8	7764871	8.56754e-07	0.00288977	0.479167	intron	Glyma.08G101100	Signal recognition particle subunit SRP72	SRP72 RNA-binding domain	AT1G67680.1
EM#1(Ventral)	AX-90323422	8	8190124	4.34206e-08	0.000333604	0.0963542	exon	Glyma.08G106000	Glutamyl-tRNA(Gln) amidotransferase subunit A	Amidase	AT4G34880.1
EM#1(Ventral)	AX-90358839	8	8190340	1.52454e-07	0.000788766	0.0950521	exon	Glyma.08G106000	Glutamyl-tRNA(Gln) amidotransferase subunit A	Amidase	AT4G34880.1
EM#1(Ventral)	AX-90328549	8	8190497	2.67733e-07	0.00111406	0.104167	intron	Glyma.08G106000	Glutamyl-tRNA(Gln) amidotransferase subunit A	Amidase	AT4G34880.1
EM#1(Ventral)	AX-90515906	8	8191743	4.34206e-08	0.000333604	0.0963542	intron	Glyma.08G106000	Glutamyl-tRNA(Gln) amidotransferase subunit A	Amidase	AT4G34880.1
EM#1(Ventral)	AX-90468280	8	8192436	4.34206e-08	0.000333604	0.0963542	exon	Glyma.08G106000	Glutamyl-tRNA(Gln) amidotransferase subunit A	Amidase	AT4G34880.1
EM#1(Ventral)	AX-90406118	8	8198079	1.05455e-07	0.000594164	0.09375	exon	Glyma.08G106300	RNA recognition domain-containing protein WTF1	Plant organelle RNA recognition domain	AT5G21970.1
EM#1(Ventral)	AX-90424770	8	8200063	1.05455e-07	0.000594164	0.09375	exon	Glyma.08G106400	Kinesin-like protein KIF15	Kinesin motor domain; Kinesin-related	AT3G23670.2
EM#1(Ventral)	AX-90430777	8	8202427	4.48268e-06	0.0081473	0.0755208	exon	Glyma.08G106400	Kinesin-like protein KIF15	Kinesin motor domain; Kinesin-related	AT3G23670.2
EM#1(Ventral)	AX-90453369	8	8202907	4.34206e-08	0.000333604	0.0963542	exon	Glyma.08G106400	Kinesin-like protein KIF15	Kinesin motor domain; Kinesin-related	AT3G23670.2
EM#1(Ventral)	AX-90406348	8	8204715	6.94798e-08	0.000469761	0.0989583	intron	Glyma.08G106400	Kinesin-like protein KIF15	Kinesin motor domain; Kinesin-related	AT3G23670.2
EM#1(Ventral)	AX-90330212	8	8214801	1.00668e-05	0.0159134	0.0677083	exon	Glyma.08G106500	Pentatricopeptide repeat-containing protein	PPR repeat	AT5G27270.1
EM#1(Ventral)	AX-90450745	8	8217088	2.76491e-05	0.0370911	0.0651042	intron	Glyma.08G106700	FK5Uncharacterized protein6-binding protein	FKBP-type peptidyl-prolyl cis-trans isomerase; Tetratricopeptide repeat	AT5G48570.1
EM#1(Ventral)	AX-90455592	8	8217631	2.91774e-06	0.00587118	0.0625	exon	Glyma.08G106700	FK5Uncharacterized protein6-binding protein	FKBP-type peptidyl-prolyl cis-trans isomerase; Tetratricopeptide repeat	AT5G48570.1
EM#1(Ventral)	AX-90309286	8	8223337	2.99388e-06	0.00595352	0.0664062	exon	Glyma.08G106800	Ribosomal protein S19	Ribosomal protein S19	AT5G47320.1
EM#1(Ventral)	AX-90318900	8	8228424	1.05455e-07	0.000594164	0.09375	exon	Glyma.08G106900	Uncharacterized protein	NA	AT3G57450.1
EM#1(Ventral)	AX-90459740	8	8236244	1.19774e-06	0.00338465	0.0651042	exon	Glyma.08G107100	Hypothetical salt-inducible protein (Fragment)	NA	AT4G14200.1
EM#1(Ventral)	AX-90423002	8	8237654	3.98338e-06	0.00736942	0.0611979	intron	Glyma.08G107100	Hypothetical salt-inducible protein (Fragment)	NA	AT4G14200.1
EM#1(Ventral)	AX-90315525	8	8242850	8.39491e-07	0.00288977	0.0963542	intron	Glyma.08G107200	Chloroplast inner membrane import protein Tic22	Tic22-like family	AT3G23710.1
EM#1(Ventral)	AX-90400520	8	8243491	3.03326e-07	0.00119424	0.0989583	intron	Glyma.08G107200	Chloroplast inner membrane import protein Tic22	Tic22-like family	AT3G23710.1
EM#1(Ventral)	AX-90410901	8	8245354	3.75865e-06	0.00712118	0.0611979	intron	Glyma.08G107200	Chloroplast inner membrane import protein Tic22	Tic22-like family	AT3G23710.1
EM#1(Ventral)	AX-90421506	8	8300622	7.63634e-07	0.00272867	0.386719	intron	Glyma.08G107800	Aspartokinase-homoserine dehydrogenase	Homoserine dehydrogenase, NAD binding domain; Homoserine dehydrogenase; ACT domain; Amino acid kinase family	AT4G19710.2
EM#1(Ventral)	AX-90445479	8	8308098	2.83918e-06	0.00587118	0.394531	exon	Glyma.08G107900	Histone H3	Core histone H2A/H2B/H3/H4	AT5G65360.1
EM#1(Ventral)	AX-90324909	8	8312290	1.2415e-06	0.00338465	0.389323	intron	Glyma.08G108000	Selenium binding protein (Fragment)	56kDa selenium binding protein (SBP56)	AT4G14040.1
EM#1(Ventral)	AX-90505496	8	8331509	2.23234e-06	0.00503105	0.389323	exon	Glyma.08G108500	BUD31-like protein	G10 protein	AT4G21110.1
EM#1(Ventral)	AX-90524996	8	8339074	3.52211e-06	0.00684294	0.391927	intron	Glyma.08G108600	Heat stress transcription factor A-5	HSF-type DNA-binding	AT4G13980.1
EM#1(Ventral)	AX-90520769	8	8339397	7.9168e-06	0.0131192	0.394531	intron	Glyma.08G108600	Heat stress transcription factor A-5	HSF-type DNA-binding	AT4G13980.1
EM#1(Ventral)	AX-90474474	8	8347279	1.79903e-06	0.00447186	0.388021	intergenic	intergenic
EM#1(Ventral)	AX-90323667	8	8380062	1.40053e-06	0.00364199	0.0859375	intergenic	intergenic
EM#1(Ventral)	AX-90460061	8	8381764	2.38037e-07	0.00108418	0.09375	exon	Glyma.08G109100	UDP-D-glucuronic acid 4-epimerase	NAD dependent epimerase/dehydratase family	AT3G23820.1
EM#1(Ventral)	AX-90358201	8	8390797	9.79713e-20	1.65599e-14	0.153646	exon	Glyma.08G109300	Chalcone synthase	Chalcone and stilbene synthases, C-terminal domain; Chalcone and stilbene synthases, N-terminal domain	AT5G13930.1
EM#1(Ventral)	AX-90314422	8	8392292	6.37878e-08	0.000449247	0.0859375	exon	Glyma.08G109400	Chalcone synthase 1 n=5 Tax=Glycine max RepID=CHS1_SOYBN	Chalcone and stilbene synthases, N-terminal domain; Chalcone and stilbene synthases, C-terminal domain	AT5G13930.1
EM#1(Ventral)	AX-90313654	8	8400595	5.65495e-11	1.19481e-06	0.0989583	intergenic	intergenic
EM#1(Ventral)	AX-90405705	8	8420033	8.15144e-08	0.000510304	0.0820312	exon	Glyma.08G109700	DnaJ-like protein n=2 Tax=Glycine max RepID=A5A6Y4_SOYBN	DnaJ domain	AT4G13830.2
EM#1(Ventral)	AX-90499710	8	8507407	9.76953e-13	2.75221e-08	0.0742188	intergenic	intergenic
EM#1(Ventral)	AX-90483191	8	8509775	9.2908e-11	1.7449e-06	0.0911458	exon	Glyma.08G110600	Uncharacterized protein	NA	NA
EM#1(Ventral)	AX-90510035	8	8651261	6.62863e-06	0.0114329	0.09375	intergenic	intergenic
EM#1(Ventral)	AX-90459288	8	8997393	1.22525e-06	0.00338465	0.0742188	intergenic	intergenic
EM#1(Ventral)	AX-90344346	8	9001115	9.36689e-09	0.000131939	0.19401	intron	Glyma.08G116700	Myb family transcription factor APL	Myb-like DNA-binding domain	AT2G38300.1
EM#1(Ventral)	AX-90471710	8	9020929	2.36423e-08	0.000235071	0.111979	exon	Glyma.08G117000	Leucine-rich repeat receptor-like protein kinase	Leucine Rich Repeat; Protein tyrosine kinase	AT5G45800.1
EM#1(Ventral)	AX-90334543	8	9038421	2.93461e-09	4.96032e-05	0.1875	exon	Glyma.08G117200	GSK3/SHAGGY-LIKE protein KINASE 1	Protein kinase domain	AT4G18710.1
EM#1(Ventral)	AX-90368152	8	9054741	4.54228e-17	2.17042e-12	0.259115	exon	Glyma.08G117400	Pentatricopeptide repeat-containing protein	PPR repeat	AT4G18750.1
EM#1(Ventral)	AX-90305591	8	9056324	5.13623e-17	2.17042e-12	0.265625	exon	Glyma.08G117400	Pentatricopeptide repeat-containing protein	PPR repeat	AT4G18750.1
EM#1(Ventral)	AX-90437113	8	9076006	1.85801e-17	1.57027e-12	0.260417	intron	Glyma.08G117600	Cellulose synthase	WD domain, G-beta repeat	AT5G45760.1
EM#1(Ventral)	AX-90328666	8	9107321	1.05652e-05	0.0162347	0.472656	intergenic	intergenic
EM#1(Ventral)	AX-90369688	8	9530756	3.98087e-05	0.0498745	0.359375	intergenic	intergenic
EM#1(Ventral)	AX-90445813	8	9557781	1.15766e-05	0.0174711	0.325521	exon	Glyma.08G124400	Class III HD-Zip protein 4	START domain; Homeobox domain; MEKHLA domain	AT2G34710.1
EM#1(Ventral)	AX-90443548	8	9574573	6.62426e-06	0.0114329	0.326823	intron	Glyma.08G124600	YTH domain family protein	YT521-B-like domain	AT3G13460.1
EM#1(Ventral)	AX-90424024	8	39554318	2.13915e-05	0.0296374	0.0625	intron	Glyma.08G285700	Pantothenate kinase 2 family protein	Fumble	AT4G32180.3
EM#1(Ventral)	AX-90416890	8	39554485	2.13915e-05	0.0296374	0.0625	intron	Glyma.08G285700	Pantothenate kinase 2 family protein	Fumble	AT4G32180.3
EM#1(Ventral)	AX-90366352	9	45540455	1.61671e-05	0.0235576	0.421875	exon	Glyma.09G232100	Pectinesterase	Pectinesterase; Plant invertase/pectin methylesterase inhibitor	AT3G47400.1
EM#1(Ventral)	AX-90333138	9	45611164	1.21766e-05	0.0182141	0.484375	exon	Glyma.09G233400	Monooxygenase	FAD binding domain	AT4G15760.1
EM#1(Ventral)	AX-90383846	9	46157600	7.70584e-08	0.000500963	0.158854	intergenic	intergenic
EM#1(Ventral)	AX-90465430	9	46175006	1.56076e-05	0.0229401	0.30599	exon	Glyma.09G239200	Protein vip1	RNA recognition motif. (a.k.a. RRM, RBD, or RNP domain)	AT3G01210.1
EM#1(Ventral)	AX-90411501	9	46175853	1.04946e-06	0.00311322	0.291667	intron	Glyma.09G239200	Protein vip1	RNA recognition motif. (a.k.a. RRM, RBD, or RNP domain)	AT3G01210.1
EM#1(Ventral)	AX-90483730	9	46178326	1.20989e-06	0.00338465	0.286458	exon	Glyma.09G239200	Protein vip1	RNA recognition motif. (a.k.a. RRM, RBD, or RNP domain)	AT3G01210.1
EM#1(Ventral)	AX-90487851	9	46194227	1.66994e-06	0.00421293	0.4375	intergenic	intergenic
EM#1(Ventral)	AX-90360960	9	46201297	2.22882e-05	0.0306288	0.414062	intron	Glyma.09G239400	Homeobox-leucine zipper-like protein	Homeobox associated leucine zipper; Homeobox domain	AT5G15150.1
EM#1(Ventral)	AX-90381977	9	46201579	6.58897e-06	0.0114329	0.4375	intron	Glyma.09G239400	Homeobox-leucine zipper-like protein	Homeobox associated leucine zipper; Homeobox domain	AT5G15150.1
EM#1(Ventral)	AX-90331938	9	46201821	5.21088e-06	0.00937004	0.436198	intron	Glyma.09G239400	Homeobox-leucine zipper-like protein	Homeobox associated leucine zipper; Homeobox domain	AT5G15150.1
EM#1(Ventral)	AX-90384830	9	46201944	2.88846e-06	0.00587118	0.438802	exon	Glyma.09G239400	Homeobox-leucine zipper-like protein	Homeobox associated leucine zipper; Homeobox domain	AT5G15150.1
EM#1(Ventral)	AX-90353170	9	46210502	2.07303e-05	0.0292	0.423177	intron	Glyma.09G239600	O-acyltransferase WSD1	Wax ester synthase-like Acyl-CoA acyltransferase domain; Protein of unknown function (DUF1298)	AT3G49190.1
EM#1(Ventral)	AX-90453379	9	46211138	1.0472e-05	0.0162347	0.414062	exon	Glyma.09G239600	O-acyltransferase WSD1	Wax ester synthase-like Acyl-CoA acyltransferase domain; Protein of unknown function (DUF1298)	AT3G49190.1
EM#1(Ventral)	AX-90399968	9	46218860	5.29262e-07	0.00194478	0.433594	intron	Glyma.09G239800	Aldose 1-epimerase	Aldose 1-epimerase	AT5G15140.1
EM#1(Ventral)	AX-90479086	9	46231445	1.1261e-05	0.017148	0.416667	exon	Glyma.09G239900	Quinonprotein alcohol dehydrogenase-like	PF10527	NA
EM#1(Ventral)	AX-90510773	9	46242264	2.69581e-05	0.0364534	0.296875	exon	Glyma.09G240000	WRKY transcription factor	WRKY DNA -binding domain	AT5G15130.1
EM#1(Ventral)	AX-90508486	9	46257880	3.5286e-05	0.0455292	0.408854	exon	Glyma.09G240100	2-aminoethanethiol dioxygenase	Protein of unknown function (DUF1637)	AT5G39890.1
EM#1(Ventral)	AX-90463864	11	1888757	3.98339e-05	0.0498745	0.078125	exon	Glyma.11G026600	RanBP1 domain-containing protein	RanBP1 domain	AT4G11790.1
EM#1(Ventral)	AX-90393785	15	50569760	1.84396e-06	0.00451713	0.0729167	intergenic	intergenic
EM#2(Ventral)	AX-90333088	6	6752891	3.64726e-05	0.0467037	0.0664062	intron	Glyma.06G087100	Monoglyceride lipase	Putative lysophospholipase	AT5G11650.1
EM#2(Ventral)	AX-90486854	6	6752986	2.48261e-06	0.00767694	0.0572917	intron	Glyma.06G087100	Monoglyceride lipase	Putative lysophospholipase	AT5G11650.1
EM#2(Ventral)	AX-90383162	6	6753049	1.4688e-06	0.00514093	0.0598958	intron	Glyma.06G087100	Monoglyceride lipase	Putative lysophospholipase	AT5G11650.1
EM#2(Ventral)	AX-90367429	6	6754636	1.4688e-06	0.00514093	0.0598958	exon	Glyma.06G087100	Monoglyceride lipase	Putative lysophospholipase	AT5G11650.1
EM#2(Ventral)	AX-90495267	6	6757341	2.36717e-05	0.0363744	0.21224	intergenic	intergenic
EM#2(Ventral)	AX-90487683	6	6760846	3.48228e-05	0.0460011	0.0611979	intergenic	intergenic
EM#2(Ventral)	AX-90408838	6	6801965	2.01951e-05	0.0328225	0.0638021	intron	Glyma.06G088000	tRNA synthetase class 1 family protein	tRNA synthetases class I (W and Y)	AT2G25840.2
EM#2(Ventral)	AX-90318122	6	6802253	1.06478e-05	0.0208445	0.21224	intron	Glyma.06G088000	tRNA synthetase class 1 family protein	tRNA synthetases class I (W and Y)	AT2G25840.2
EM#2(Ventral)	AX-90334535	6	6805929	1.24142e-05	0.0230946	0.216146	intron	Glyma.06G088000	tRNA synthetase class 1 family protein	tRNA synthetases class I (W and Y)	AT2G25840.2
EM#2(Ventral)	AX-90331436	6	6812853	2.01951e-05	0.0328225	0.0638021	intron	Glyma.06G088100	Histidine phosphotransfer protein	Hpt domain	AT3G16360.2
EM#2(Ventral)	AX-90370784	6	6826670	2.59259e-05	0.0387805	0.0651042	exon	Glyma.06G088200	Amino acid permease	Transmembrane amino acid transporter protein	AT1G10010.1
EM#2(Ventral)	AX-90434185	6	6827909	9.14516e-06	0.0198178	0.0989583	intron	Glyma.06G088200	Amino acid permease	Transmembrane amino acid transporter protein	AT1G10010.1
EM#2(Ventral)	AX-90310321	6	18731159	8.50187e-06	0.0189086	0.263021	exon	Glyma.06G202300	Flavonoid 3'-hydroxylase n=3 Tax=Glycine max RepID=Q8W3Y5_SOYBN	Cytochrome P450	AT5G07990.1
EM#2(Ventral)	AX-90432942	6	18735371	2.247e-08	0.000174688	0.494792	intron	Glyma.06G202300	Flavonoid 3'-hydroxylase n=3 Tax=Glycine max RepID=Q8W3Y5_SOYBN	Cytochrome P450	AT5G07990.1
EM#2(Ventral)	AX-90339306	6	18754136	2.22397e-05	0.0348067	0.351562	intergenic	intergenic
EM#2(Ventral)	AX-90516549	6	18789793	3.43141e-05	0.0460011	0.360677	intergenic	intergenic
EM#2(Ventral)	AX-90325751	6	18826029	2.43747e-05	0.0371172	0.363281	intron	Glyma.06G202500	RNA helicase n=2 Tax=Arabidopsis thaliana RepID=Q9FNQ1_ARATH	Sec63 Brl domain; DEAD/DEAH box helicase; Helicase conserved C-terminal domain	AT5G61140.2
EM#2(Ventral)	AX-90417099	6	18898910	1.00147e-05	0.0203949	0.358073	intergenic	intergenic
EM#2(Ventral)	AX-90406069	6	18909332	1.92887e-05	0.0322805	0.348958	intergenic	intergenic
EM#2(Ventral)	AX-90470142	6	18996905	9.39619e-06	0.0198749	0.389323	intron	Glyma.06G203200	ATP synthase subunit gamma	ATP synthase	AT2G33040.1
EM#2(Ventral)	AX-90464709	6	19151973	3.39853e-05	0.0460011	0.361979	exon	Glyma.06G204000	Uncharacterized protein	NA	AT1G74220.1
EM#2(Ventral)	AX-90501481	6	19158591	7.51219e-06	0.0172491	0.341146	intron	Glyma.06G204100	Ninja-family protein AFP3	Protein of unknown function (DUF1675)	AT3G29575.4
EM#2(Ventral)	AX-90369816	6	19251651	2.14139e-08	0.000174688	0.451823	exon	Glyma.06G204400	Uncharacterized protein	NA	AT1G74160.1
EM#2(Ventral)	AX-90380569	6	44723816	2.37067e-06	0.00756056	0.450521	exon	Glyma.06G261100	Serine/threonine-protein kinase n=2 Tax=Glycine max RepID=I1KEBUncharacterized protein_SOYBN	PAN-like domain; D-mannose binding lectin; S-locus glycoprotein family; Protein tyrosine kinase	AT4G27290.1
EM#2(Ventral)	AX-90370563	6	44749808	2.21639e-05	0.0348067	0.479167	intron	Glyma.06G261200	Serine/threonine-protein kinase	S-locus glycoprotein family; PAN-like domain; D-mannose binding lectin; Protein tyrosine kinase	AT4G27290.1
EM#2(Ventral)	AX-90473618	6	44750634	1.02533e-05	0.0206321	0.458333	intron	Glyma.06G261200	Serine/threonine-protein kinase	S-locus glycoprotein family; PAN-like domain; D-mannose binding lectin; Protein tyrosine kinase	AT4G27290.1
EM#2(Ventral)	AX-90395502	6	44752520	9.40665e-06	0.0198749	0.463542	exon	Glyma.06G261200	Serine/threonine-protein kinase	S-locus glycoprotein family; PAN-like domain; D-mannose binding lectin; Protein tyrosine kinase	AT4G27290.1
EM#2(Ventral)	AX-90525394	6	44752875	1.07288e-05	0.0208445	0.446615	exon	Glyma.06G261200	Serine/threonine-protein kinase	S-locus glycoprotein family; PAN-like domain; D-mannose binding lectin; Protein tyrosine kinase	AT4G27290.1
EM#2(Ventral)	AX-90320794	6	44855013	2.86439e-05	0.0417381	0.416667	intergenic	intergenic
EM#2(Ventral)	AX-90464328	6	44989679	1.07254e-05	0.0208445	0.484375	exon	Glyma.06G262600	Serine/threonine-protein kinase	PAN-like domain; Protein tyrosine kinase; D-mannose binding lectin	AT4G27290.1
EM#2(Ventral)	AX-90494773	6	44989808	4.44374e-06	0.0117362	0.427083	exon	Glyma.06G262600	Serine/threonine-protein kinase	PAN-like domain; Protein tyrosine kinase; D-mannose binding lectin	AT4G27290.1
EM#2(Ventral)	AX-90376303	6	44990738	3.23481e-06	0.00942712	0.40625	exon	Glyma.06G262600	Serine/threonine-protein kinase	PAN-like domain; Protein tyrosine kinase; D-mannose binding lectin	AT4G27290.1
EM#2(Ventral)	AX-90350292	6	45046911	7.46506e-06	0.0172491	0.47526	intron	Glyma.06G263100	Linamarase family protein	Glycosyl hydrolase family 1	AT5G54570.1
EM#2(Ventral)	AX-90463462	6	45055870	1.12465e-06	0.0043508	0.454427	exon	Glyma.06G263200	RNA recognition motif-containing protein	RNA recognition motif. (a.k.a. RRM, RBD, or RNP domain)	AT5G54580.1
EM#2(Ventral)	AX-90518072	6	45172124	8.99243e-07	0.00389737	0.463542	intergenic	intergenic
EM#2(Ventral)	AX-90342278	6	45233121	3.21158e-06	0.00942712	0.490885	exon	Glyma.06G265000	TIR-NBS-LRR type disease resistance protein n=2 Tax=Glycine max RepID=C6ZS29_SOYBN	TIR domain; Leucine Rich Repeat; NB-ARC domain	AT1G69550.1
EM#2(Ventral)	AX-90477513	6	45233154	1.091e-05	0.0209557	0.454427	exon	Glyma.06G265000	TIR-NBS-LRR type disease resistance protein n=2 Tax=Glycine max RepID=C6ZS29_SOYBN	TIR domain; Leucine Rich Repeat; NB-ARC domain	AT1G69550.1
EM#2(Ventral)	AX-90361555	6	45275600	1.27695e-06	0.00469218	0.498698	intron	Glyma.06G265300	Helicase-like protein	PIF1-like helicase	AT3G51690.1
EM#2(Ventral)	AX-90464411	6	45344497	1.95582e-06	0.00635746	0.466146	exon	Glyma.06G265500	GRAS family transcription factor	GRAS domain family	AT5G48150.2
EM#2(Ventral)	AX-90331599	6	45393446	7.6367e-06	0.0172491	0.484375	intergenic	intergenic
EM#2(Ventral)	AX-90386074	6	45393790	3.56517e-05	0.0460011	0.398438	intergenic	intergenic
EM#2(Ventral)	AX-90449714	6	45431458	3.17865e-05	0.0447734	0.420573	intergenic	intergenic
EM#2(Ventral)	AX-90366485	6	45467208	8.65855e-07	0.00385141	0.438802	intergenic	intergenic
EM#2(Ventral)	AX-90494860	6	45469437	7.65367e-06	0.0172491	0.459635	exon	Glyma.06G266600	Uncharacterized protein	NA	NA
EM#2(Ventral)	AX-90436501	6	45480067	9.85449e-07	0.00406265	0.447917	intron	Glyma.06G266800	Transcription factor ILR3	Helix-loop-helix DNA-binding domain	AT5G54680.1
EM#2(Ventral)	AX-90502494	6	45480792	7.08968e-06	0.0172491	0.434896	intron	Glyma.06G266800	Transcription factor ILR3	Helix-loop-helix DNA-binding domain	AT5G54680.1
EM#2(Ventral)	AX-90407475	6	47802858	9.59035e-06	0.0200128	0.1875	exon	Glyma.06G289300	Two-component response regulator-like APRR2	Myb-like DNA-binding domain	AT2G20570.1
EM#2(Ventral)	AX-90431857	8	7675196	1.89027e-05	0.0319508	0.44401	exon	Glyma.08G100100	Auxin response factor	AUX/IAA family; Auxin response factor; B3 DNA binding domain	AT1G30330.1
EM#2(Ventral)	AX-90394410	8	7679249	2.78196e-05	0.0408896	0.449219	intron	Glyma.08G100100	Auxin response factor	AUX/IAA family; Auxin response factor; B3 DNA binding domain	AT1G30330.1
EM#2(Ventral)	AX-90512144	8	7726019	3.91334e-07	0.00220488	0.376302	exon	Glyma.08G100700	RING finger protein	NA	AT1G24440.1
EM#2(Ventral)	AX-90355744	8	7728044	1.78562e-07	0.00107793	0.369792	exon	Glyma.08G100700	RING finger protein	NA	AT1G24440.1
EM#2(Ventral)	AX-90378551	8	7764871	5.41963e-07	0.0028389	0.479167	intron	Glyma.08G101100	Signal recognition particle subunit SRP72	SRP72 RNA-binding domain	AT1G67680.1
EM#2(Ventral)	AX-90379073	8	7873955	1.68582e-05	0.0290766	0.214844	exon	Glyma.08G102600	Kinase family protein	Protein kinase domain	AT1G67580.2
EM#2(Ventral)	AX-90433738	8	7879896	1.10577e-06	0.0043508	0.255208	exon	Glyma.08G102600	Kinase family protein	Protein kinase domain	AT1G67580.2
EM#2(Ventral)	AX-90342704	8	7888960	1.13256e-06	0.0043508	0.25651	intron	Glyma.08G102900	Lipoxygenase	Lipoxygenase; PLAT/LH2 domain	AT1G67560.1
EM#2(Ventral)	AX-90503682	8	8034887	1.41062e-05	0.0253653	0.177083	intergenic	intergenic
EM#2(Ventral)	AX-90323422	8	8190124	3.96076e-09	4.782e-05	0.0963542	exon	Glyma.08G106000	Glutamyl-tRNA(Gln) amidotransferase subunit A	Amidase	AT4G34880.1
EM#2(Ventral)	AX-90358839	8	8190340	1.16298e-08	0.000109209	0.0950521	exon	Glyma.08G106000	Glutamyl-tRNA(Gln) amidotransferase subunit A	Amidase	AT4G34880.1
EM#2(Ventral)	AX-90328549	8	8190497	1.72349e-08	0.000153325	0.104167	intron	Glyma.08G106000	Glutamyl-tRNA(Gln) amidotransferase subunit A	Amidase	AT4G34880.1
EM#2(Ventral)	AX-90515906	8	8191743	3.96076e-09	4.782e-05	0.0963542	intron	Glyma.08G106000	Glutamyl-tRNA(Gln) amidotransferase subunit A	Amidase	AT4G34880.1
EM#2(Ventral)	AX-90468280	8	8192436	3.96076e-09	4.782e-05	0.0963542	exon	Glyma.08G106000	Glutamyl-tRNA(Gln) amidotransferase subunit A	Amidase	AT4G34880.1
EM#2(Ventral)	AX-90406118	8	8198079	8.00908e-09	7.96329e-05	0.09375	exon	Glyma.08G106300	RNA recognition domain-containing protein WTF1	Plant organelle RNA recognition domain	AT5G21970.1
EM#2(Ventral)	AX-90424770	8	8200063	8.00908e-09	7.96329e-05	0.09375	exon	Glyma.08G106400	Kinesin-like protein KIF15	Kinesin motor domain; Kinesin-related	AT3G23670.2
EM#2(Ventral)	AX-90430777	8	8202427	2.50324e-06	0.00767694	0.0755208	exon	Glyma.08G106400	Kinesin-like protein KIF15	Kinesin motor domain; Kinesin-related	AT3G23670.2
EM#2(Ventral)	AX-90453369	8	8202907	3.96076e-09	4.782e-05	0.0963542	exon	Glyma.08G106400	Kinesin-like protein KIF15	Kinesin motor domain; Kinesin-related	AT3G23670.2
EM#2(Ventral)	AX-90406348	8	8204715	3.07132e-09	4.782e-05	0.0989583	intron	Glyma.08G106400	Kinesin-like protein KIF15	Kinesin motor domain; Kinesin-related	AT3G23670.2
EM#2(Ventral)	AX-90330212	8	8214801	1.72473e-06	0.00579083	0.0677083	exon	Glyma.08G106500	Pentatricopeptide repeat-containing protein	PPR repeat	AT5G27270.1
EM#2(Ventral)	AX-90450745	8	8217088	4.0966e-06	0.0111684	0.0651042	intron	Glyma.08G106700	FK5Uncharacterized protein6-binding protein	FKBP-type peptidyl-prolyl cis-trans isomerase; Tetratricopeptide repeat	AT5G48570.1
EM#2(Ventral)	AX-90455592	8	8217631	5.02054e-07	0.00273746	0.0625	exon	Glyma.08G106700	FK5Uncharacterized protein6-binding protein	FKBP-type peptidyl-prolyl cis-trans isomerase; Tetratricopeptide repeat	AT5G48570.1
EM#2(Ventral)	AX-90309286	8	8223337	5.5425e-07	0.0028389	0.0664062	exon	Glyma.08G106800	Ribosomal protein S19	Ribosomal protein S19	AT5G47320.1
EM#2(Ventral)	AX-90318900	8	8228424	8.00908e-09	7.96329e-05	0.09375	exon	Glyma.08G106900	Uncharacterized protein	NA	AT3G57450.1
EM#2(Ventral)	AX-90459740	8	8236244	2.54943e-07	0.00148595	0.0651042	exon	Glyma.08G107100	Hypothetical salt-inducible protein (Fragment)	NA	AT4G14200.1
EM#2(Ventral)	AX-90423002	8	8237654	8.16752e-07	0.00373119	0.0611979	intron	Glyma.08G107100	Hypothetical salt-inducible protein (Fragment)	NA	AT4G14200.1
EM#2(Ventral)	AX-90315525	8	8242850	5.55099e-08	0.000390947	0.0963542	intron	Glyma.08G107200	Chloroplast inner membrane import protein Tic22	Tic22-like family	AT3G23710.1
EM#2(Ventral)	AX-90400520	8	8243491	2.27367e-08	0.000174688	0.0989583	intron	Glyma.08G107200	Chloroplast inner membrane import protein Tic22	Tic22-like family	AT3G23710.1
EM#2(Ventral)	AX-90410901	8	8245354	1.25081e-06	0.00469218	0.0611979	intron	Glyma.08G107200	Chloroplast inner membrane import protein Tic22	Tic22-like family	AT3G23710.1
EM#2(Ventral)	AX-90421506	8	8300622	4.34926e-06	0.011669	0.386719	intron	Glyma.08G107800	Aspartokinase-homoserine dehydrogenase	Homoserine dehydrogenase, NAD binding domain; Homoserine dehydrogenase; ACT domain; Amino acid kinase family	AT4G19710.2
EM#2(Ventral)	AX-90445479	8	8308098	3.35671e-06	0.00961657	0.394531	exon	Glyma.08G107900	Histone H3	Core histone H2A/H2B/H3/H4	AT5G65360.1
EM#2(Ventral)	AX-90324909	8	8312290	6.13898e-06	0.0152597	0.389323	intron	Glyma.08G108000	Selenium binding protein (Fragment)	56kDa selenium binding protein (SBP56)	AT4G14040.1
EM#2(Ventral)	AX-90505496	8	8331509	1.33176e-05	0.0242048	0.389323	exon	Glyma.08G108500	BUD31-like protein	G10 protein	AT4G21110.1
EM#2(Ventral)	AX-90524996	8	8339074	1.24335e-05	0.0230946	0.391927	intron	Glyma.08G108600	Heat stress transcription factor A-5	HSF-type DNA-binding	AT4G13980.1
EM#2(Ventral)	AX-90520769	8	8339397	6.05674e-06	0.0152597	0.394531	intron	Glyma.08G108600	Heat stress transcription factor A-5	HSF-type DNA-binding	AT4G13980.1
EM#2(Ventral)	AX-90474474	8	8347279	7.16173e-06	0.0172491	0.388021	intergenic	intergenic
EM#2(Ventral)	AX-90323667	8	8380062	7.17893e-08	0.000466708	0.0859375	intergenic	intergenic
EM#2(Ventral)	AX-90480886	8	8381111	3.44503e-05	0.0460011	0.0755208	exon	Glyma.08G109100	UDP-D-glucuronic acid 4-epimerase	NAD dependent epimerase/dehydratase family	AT3G23820.1
EM#2(Ventral)	AX-90460061	8	8381764	6.48947e-07	0.00313401	0.09375	exon	Glyma.08G109100	UDP-D-glucuronic acid 4-epimerase	NAD dependent epimerase/dehydratase family	AT3G23820.1
EM#2(Ventral)	AX-90358201	8	8390797	2.76415e-21	4.67219e-16	0.153646	exon	Glyma.08G109300	Chalcone synthase	Chalcone and stilbene synthases, C-terminal domain; Chalcone and stilbene synthases, N-terminal domain	AT5G13930.1
EM#2(Ventral)	AX-90314422	8	8392292	5.30984e-08	0.000390223	0.0859375	exon	Glyma.08G109400	Chalcone synthase 1 n=5 Tax=Glycine max RepID=CHS1_SOYBN	Chalcone and stilbene synthases, N-terminal domain; Chalcone and stilbene synthases, C-terminal domain	AT5G13930.1
EM#2(Ventral)	AX-90313654	8	8400595	7.11835e-11	2.00533e-06	0.0989583	intergenic	intergenic
EM#2(Ventral)	AX-90405705	8	8420033	1.00574e-07	0.000629626	0.0820312	exon	Glyma.08G109700	DnaJ-like protein n=2 Tax=Glycine max RepID=A5A6Y4_SOYBN	DnaJ domain	AT4G13830.2
EM#2(Ventral)	AX-90508107	8	8472811	3.44503e-05	0.0460011	0.0755208	exon	Glyma.08G110200	Syringolide-induced protein 1-3-1A	Myb-like DNA-binding domain	AT5G05790.1
EM#2(Ventral)	AX-90499710	8	8507407	1.07486e-13	3.63363e-09	0.0742188	intergenic	intergenic
EM#2(Ventral)	AX-90483191	8	8509775	1.8031e-09	3.38638e-05	0.0911458	exon	Glyma.08G110600	Uncharacterized protein	NA	NA
EM#2(Ventral)	AX-90510035	8	8651261	7.7777e-07	0.0036518	0.09375	intergenic	intergenic
EM#2(Ventral)	AX-90483879	8	8753556	1.74724e-06	0.00579083	0.0898438	exon	Glyma.08G114400	Pheophorbide a oxygenase	Pheophorbide a oxygenase; Rieske [2Fe-2S] domain	AT4G25650.1
EM#2(Ventral)	AX-90486206	8	8756368	9.39519e-07	0.00397013	0.0924479	exon	Glyma.08G114400	Pheophorbide a oxygenase	Pheophorbide a oxygenase; Rieske [2Fe-2S] domain	AT4G25650.1
EM#2(Ventral)	AX-90459288	8	8997393	1.49032e-06	0.00514093	0.0742188	intergenic	intergenic
EM#2(Ventral)	AX-90522956	8	8999026	1.1772e-05	0.0223573	0.111979	exon	Glyma.08G116700	Myb family transcription factor APL	Myb-like DNA-binding domain	AT2G38300.1
EM#2(Ventral)	AX-90342026	8	9000965	1.53164e-05	0.0269677	0.115885	intron	Glyma.08G116700	Myb family transcription factor APL	Myb-like DNA-binding domain	AT2G38300.1
EM#2(Ventral)	AX-90344346	8	9001115	4.13354e-10	8.73354e-06	0.19401	intron	Glyma.08G116700	Myb family transcription factor APL	Myb-like DNA-binding domain	AT2G38300.1
EM#2(Ventral)	AX-90471710	8	9020929	6.88308e-08	0.000465373	0.111979	exon	Glyma.08G117000	Leucine-rich repeat receptor-like protein kinase	Leucine Rich Repeat; Protein tyrosine kinase	AT5G45800.1
EM#2(Ventral)	AX-90334543	8	9038421	1.88977e-10	4.56319e-06	0.1875	exon	Glyma.08G117200	GSK3/SHAGGY-LIKE protein KINASE 1	Protein kinase domain	AT4G18710.1
EM#2(Ventral)	AX-90368152	8	9054741	1.87153e-17	8.08017e-13	0.259115	exon	Glyma.08G117400	Pentatricopeptide repeat-containing protein	PPR repeat	AT4G18750.1
EM#2(Ventral)	AX-90305591	8	9056324	1.91215e-17	8.08017e-13	0.265625	exon	Glyma.08G117400	Pentatricopeptide repeat-containing protein	PPR repeat	AT4G18750.1
EM#2(Ventral)	AX-90324818	8	9068379	4.00002e-06	0.0110839	0.109375	intron	Glyma.08G117500	Cellulose synthase	Cellulose synthase	AT4G18780.1
EM#2(Ventral)	AX-90437113	8	9076006	6.60348e-18	5.58086e-13	0.260417	intron	Glyma.08G117600	Cellulose synthase	WD domain, G-beta repeat	AT5G45760.1
EM#2(Ventral)	AX-90470347	8	9094556	4.00002e-06	0.0110839	0.109375	intron	Glyma.08G117900	Pentatricopeptide repeat-containing protein	Uncharacterized ACR, COG1399	AT3G19810.1
EM#2(Ventral)	AX-90328666	8	9107321	2.56358e-05	0.038689	0.472656	intergenic	intergenic
EM#2(Ventral)	AX-90443548	8	9574573	2.62011e-05	0.0388484	0.326823	intron	Glyma.08G124600	YTH domain family protein	YT521-B-like domain	AT3G13460.1
EM#2(Ventral)	AX-90379939	8	11374182	1.25877e-05	0.0231269	0.291667	intergenic	intergenic
EM#2(Ventral)	AX-90407310	8	11394472	7.48282e-06	0.0172491	0.292969	intron	Glyma.08G148800	Homeobox-leucine zipper protein HAT14	Homeobox associated leucine zipper; Homeobox domain	AT5G06710.1
EM#2(Ventral)	AX-90424024	8	39554318	2.18259e-05	0.0348037	0.0625	intron	Glyma.08G285700	Pantothenate kinase 2 family protein	Fumble	AT4G32180.3
EM#2(Ventral)	AX-90416890	8	39554485	2.18259e-05	0.0348037	0.0625	intron	Glyma.08G285700	Pantothenate kinase 2 family protein	Fumble	AT4G32180.3
EM#2(Ventral)	AX-90469849	9	1951128	3.54976e-05	0.0460011	0.144531	intron	Glyma.09G024100	Ferredoxin--NADP reductase, root isozyme, chloroplastic	Oxidoreductase NAD-binding domain ; Oxidoreductase FAD-binding domain	AT4G05390.1
EM#2(Ventral)	AX-90323287	9	2089627	5.66504e-06	0.0145083	0.216146	intergenic	intergenic
EM#2(Ventral)	AX-90383846	9	46157600	9.12759e-06	0.0198178	0.158854	intergenic	intergenic
EM#2(Ventral)	AX-90360960	9	46201297	3.54828e-05	0.0460011	0.414062	intron	Glyma.09G239400	Homeobox-leucine zipper-like protein	Homeobox associated leucine zipper; Homeobox domain	AT5G15150.1
EM#2(Ventral)	AX-90353170	9	46210502	3.34101e-05	0.0460011	0.423177	intron	Glyma.09G239600	O-acyltransferase WSD1	Wax ester synthase-like Acyl-CoA acyltransferase domain; Protein of unknown function (DUF1298)	AT3G49190.1
EM#2(Ventral)	AX-90453379	9	46211138	1.43286e-05	0.025494	0.414062	exon	Glyma.09G239600	O-acyltransferase WSD1	Wax ester synthase-like Acyl-CoA acyltransferase domain; Protein of unknown function (DUF1298)	AT3G49190.1
EM#2(Ventral)	AX-90406837	16	37071874	6.04741e-07	0.00300641	0.0690104	exon	Glyma.16G212400	Miraculin	Trypsin and protease inhibitor	AT1G73330.1
EM#2(Ventral)	AX-90471705	17	5873200	3.52039e-05	0.0460011	0.329427	exon	Glyma.17G074800	Protein kinase	NAF domain; Protein kinase domain	AT4G30960.1
EM#2(Ventral)	AX-90371724	17	5888373	3.06223e-05	0.0438646	0.303385	intergenic	intergenic
EM#2(Ventral)	AX-90525277	17	5891974	3.93066e-05	0.0499543	0.329427	intergenic	intergenic
EM#2(Ventral)	AX-90525024	17	6318332	3.32945e-05	0.0460011	0.0872396	intron	Glyma.17G081200	MADS-box protein	SRF-type transcription factor (DNA-binding and dimerisation domain); K-box region	AT5G60910.1
EM#2(Ventral)	AX-90305381	4	46807590	4.76218e-05	0.0442275	0.173177	intron	Glyma.04G196200	Nuclear transcription factor Y subunit C-1	Histone-like transcription factor (CBF/NF-Y) and archaeal histone	AT3G48590.1
EM#2(Ventral)	AX-90314604	6	18313031	1.208e-05	0.0165954	0.427083	intergenic	intergenic
EM#2(Ventral)	AX-90308234	6	18324634	2.20161e-05	0.0260233	0.425781	exon	Glyma.06G200100	SNAP33	SNARE domain	AT5G61210.1
EM#2(Ventral)	AX-90437224	6	18325176	2.07007e-05	0.0249929	0.424479	intron	Glyma.06G200100	SNAP33	SNARE domain	AT5G61210.1
EM#2(Ventral)	AX-90337637	6	18469432	2.88558e-05	0.0312657	0.424479	exon	Glyma.06G201100	Exocyst complex component	Exo70 exocyst complex subunit	AT5G58430.1
EM#2(Ventral)	AX-90332662	6	18513340	3.42252e-05	0.0346408	0.410156	intergenic	intergenic
EM#2(Ventral)	AX-90392102	6	18731550	2.09102e-05	0.0250667	0.355469	exon	Glyma.06G202300	Flavonoid 3'-hydroxylase n=3 Tax=Glycine max RepID=Q8W3Y5_SOYBN	Cytochrome P450	AT5G07990.1
EM#2(Ventral)	AX-90337963	6	18796164	7.9551e-07	0.00224106	0.36849	intergenic	intergenic
EM#2(Ventral)	AX-90363906	6	18854552	1.41507e-06	0.00341694	0.371094	intron	Glyma.06G202500	RNA helicase n=2 Tax=Arabidopsis thaliana RepID=Q9FNQ1_ARATH	Sec63 Brl domain; DEAD/DEAH box helicase; Helicase conserved C-terminal domain	AT5G61140.2
EM#2(Ventral)	AX-90450832	6	18889549	6.69424e-07	0.00195583	0.360677	intergenic	intergenic
EM#2(Ventral)	AX-90384564	6	18969551	1.89078e-05	0.0234996	0.114583	intergenic	intergenic
EM#2(Ventral)	AX-90341921	6	18981407	2.62117e-06	0.00546977	0.248698	exon	Glyma.06G203100	Zinc ion binding protein	NA	AT5G61090.1
EM#2(Ventral)	AX-90513480	6	19029221	1.84121e-06	0.00420562	0.4375	exon	Glyma.06G203300	Phosphoserine phosphatase	haloacid dehalogenase-like hydrolase	AT1G18640.2
EM#2(Ventral)	AX-90330390	6	19053358	2.25689e-05	0.0263088	0.114583	intergenic	intergenic
EM#2(Ventral)	AX-90331390	6	19093664	3.0683e-05	0.0324143	0.384115	intron	Glyma.06G203800	28 kDa ribonucleoprotein	RNA recognition motif. (a.k.a. RRM, RBD, or RNP domain)	AT1G74230.1
EM#2(Ventral)	AX-90410415	6	19116672	3.30806e-06	0.00646204	0.253906	exon	Glyma.06G203900	Exocyst complex component	Exo70 exocyst complex subunit	AT5G61010.2
EM#2(Ventral)	AX-90426714	6	19117966	3.22258e-06	0.00642301	0.272135	exon	Glyma.06G203900	Exocyst complex component	Exo70 exocyst complex subunit	AT5G61010.2
EM#2(Ventral)	AX-90331816	6	19184228	2.59803e-05	0.0290821	0.346354	intergenic	intergenic
EM#2(Ventral)	AX-90307250	8	7793811	2.94731e-05	0.031332	0.174479	intergenic	intergenic
EM#2(Ventral)	AX-90472580	8	7830255	2.25675e-05	0.0263088	0.223958	exon	Glyma.08G102000	1622D8 cation efflux family protein	Cation efflux family	AT2G04620.1
EM#2(Ventral)	AX-90378833	8	7835434	2.39674e-05	0.0273728	0.229167	exon	Glyma.08G102100	3-oxoacyl-[acyl-carrier-protein] reductase	short chain dehydrogenase	AT1G24360.1
EM#2(Ventral)	AX-90375756	8	7842064	7.54143e-06	0.0118029	0.175781	exon	Glyma.08G102200	Uncharacterized protein	NA	AT1G27850.1
EM#2(Ventral)	AX-90451114	8	7843795	5.2944e-06	0.00942002	0.178385	exon	Glyma.08G102200	Uncharacterized protein	NA	AT1G27850.1
EM#2(Ventral)	AX-90473268	8	7846254	5.2944e-06	0.00942002	0.178385	intron	Glyma.08G102200	Uncharacterized protein	NA	AT1G27850.1
EM#2(Ventral)	AX-90457173	8	8096014	2.47384e-05	0.0278766	0.0794271	exon	Glyma.08G105200	Calmodulin-binding family protein	Ankyrin repeat; IPT/TIG domain; CG-1 domain; IQ calmodulin-binding motif	AT1G67310.1
EM#2(Ventral)	AX-90409620	8	8110862	4.03401e-06	0.00741153	0.0585938	intergenic	intergenic
EM#2(Ventral)	AX-90357050	8	8267782	3.84656e-06	0.00722419	0.0677083	exon	Glyma.08G107500	UDP-glucose flavonoid 7-O-glucosyltransferase	UDP-glucoronosyl and UDP-glucosyl transferase	AT4G15550.1
EM#2(Ventral)	AX-90405121	8	8267935	1.91723e-06	0.00426401	0.0664062	exon	Glyma.08G107500	UDP-glucose flavonoid 7-O-glucosyltransferase	UDP-glucoronosyl and UDP-glucosyl transferase	AT4G15550.1
EM#2(Ventral)	AX-90453845	8	8277581	1.53702e-05	0.0198321	0.0651042	exon	Glyma.08G107600	Indole-3-acetate beta-glucosyltransferase	UDP-glucoronosyl and UDP-glucosyl transferase	AT4G15550.1
EM#2(Ventral)	AX-90454482	8	8277679	3.84656e-06	0.00722419	0.0677083	exon	Glyma.08G107600	Indole-3-acetate beta-glucosyltransferase	UDP-glucoronosyl and UDP-glucosyl transferase	AT4G15550.1
EM#2(Ventral)	AX-90445471	8	8288351	3.84656e-06	0.00722419	0.0677083	exon	Glyma.08G107700	Leucine-rich repeat receptor-like kinase n=2 Tax=Glycine max RepID=E2GLM8_SOYBN	Protein kinase domain; Leucine Rich Repeat; Leucine rich repeat N-terminal domain	AT3G23750.1
EM#2(Ventral)	AX-90407178	8	8311989	5.46609e-05	0.0483729	0.0703125	intron	Glyma.08G108000	Selenium binding protein (Fragment)	56kDa selenium binding protein (SBP56)	AT4G14040.1
EM#2(Ventral)	AX-90381841	8	8314707	5.66018e-05	0.0498296	0.0742188	exon	Glyma.08G108000	Selenium binding protein (Fragment)	56kDa selenium binding protein (SBP56)	AT4G14040.1
EM#2(Ventral)	AX-90400518	8	8315955	2.8537e-05	0.0311197	0.0729167	intergenic	intergenic
EM#2(Ventral)	AX-90388299	8	8317229	4.56204e-05	0.0426029	0.0703125	intergenic	intergenic
EM#2(Ventral)	AX-90314017	8	8323411	4.56204e-05	0.0426029	0.0703125	intron	Glyma.08G108300	Microfibrillar-associated protein	Splicing factor, Prp19-binding domain	AT5G17900.1
EM#2(Ventral)	AX-90486395	8	8381058	8.59077e-06	0.0132507	0.0807292	exon	Glyma.08G109100	UDP-D-glucuronic acid 4-epimerase	NAD dependent epimerase/dehydratase family	AT3G23820.1
EM#2(Ventral)	AX-90524782	8	8457320	3.22115e-05	0.0329979	0.382812	exon	Glyma.08G110100	Uncharacterized protein	NA	AT5G43490.1
EM#2(Ventral)	AX-90446281	8	8465485	5.06659e-05	0.045553	0.378906	intron	Glyma.08G110100	Uncharacterized protein	NA	AT5G43490.1
EM#2(Ventral)	AX-90356444	8	8474531	9.20951e-06	0.0135779	0.0677083	intergenic	intergenic
EM#2(Ventral)	AX-90369688	8	9530756	1.51401e-05	0.0196854	0.359375	intergenic	intergenic
EM#2(Ventral)	AX-90408532	8	9530866	1.90548e-05	0.0235094	0.380208	intergenic	intergenic
EM#2(Ventral)	AX-90445813	8	9557781	3.92754e-06	0.00729522	0.325521	exon	Glyma.08G124400	Class III HD-Zip protein 4	START domain; Homeobox domain; MEKHLA domain	AT2G34710.1
EM#2(Ventral)	AX-90337193	8	11365660	3.44712e-05	0.0346821	0.316406	intron	Glyma.08G148500	Transcription factor bHLH121 n=3 Tax=Arabidopsis thaliana RepID=BH121_ARATH	Helix-loop-helix DNA-binding domain	AT3G19860.1
EM#2(Ventral)	AX-90363849	9	2034114	4.31196e-05	0.0416481	0.233073	exon	Glyma.09G025200	MtN19 protein	Stress up-regulated Nod 19	AT5G61820.1
EM#2(Ventral)	AX-90324250	9	2043796	4.31196e-05	0.0416481	0.233073	exon	Glyma.09G025300	Endoribonuclease Dicer	Helicase conserved C-terminal domain; Double-stranded RNA binding motif; DEAD/DEAH box helicase; Dicer dimerisation domain; Ribonuclease III domain; PAZ domain	AT3G03300.3
EM#2(Ventral)	AX-90444860	9	2043897	1.77028e-05	0.022484	0.221354	exon	Glyma.09G025300	Endoribonuclease Dicer	Helicase conserved C-terminal domain; Double-stranded RNA binding motif; DEAD/DEAH box helicase; Dicer dimerisation domain; Ribonuclease III domain; PAZ domain	AT3G03300.3
EM#2(Ventral)	AX-90348173	9	2079584	4.31196e-05	0.0416481	0.233073	exon	Glyma.09G025500	Male sterility MS5	Tetratricopeptide repeat	AT4G20900.1
EM#2(Ventral)	AX-90484899	9	2091449	4.1414e-05	0.0411772	0.227865	exon	Glyma.09G025700	Uncharacterized protein	NA	AT3G24160.1
EM#2(Ventral)	AX-90518722	9	2094284	2.28302e-05	0.0264311	0.217448	intron	Glyma.09G025700	Uncharacterized protein	NA	AT3G24160.1
EM#2(Ventral)	AX-90416419	9	2094842	1.88763e-05	0.0234996	0.226562	intron	Glyma.09G025700	Uncharacterized protein	NA	AT3G24160.1
EM#2(Ventral)	AX-90380816	9	2094995	3.31211e-05	0.0337253	0.227865	intron	Glyma.09G025700	Uncharacterized protein	NA	AT3G24160.1
EM#2(Ventral)	AX-90468248	9	2095077	5.00225e-05	0.0455273	0.231771	intron	Glyma.09G025700	Uncharacterized protein	NA	AT3G24160.1
EM#2(Ventral)	AX-90518624	9	2120665	2.79101e-05	0.0306337	0.216146	intron	Glyma.09G025900	Homeobox-leucine zipper protein ROC7	START domain; Homeobox domain	AT1G73360.1
EM#2(Ventral)	AX-90349979	9	45891757	4.37004e-05	0.0419693	0.341146	intron	Glyma.09G236600	Lipoate protein ligase-like protein	Biotin/lipoate A/B protein ligase family	AT3G29010.1
EM#2(Ventral)	AX-90434244	9	45925054	5.40227e-05	0.0480597	0.471354	intron	Glyma.09G237300	Defective in cullin neddylation protein	Cullin binding	AT3G28970.1
EM#2(Ventral)	AX-90380918	9	46163732	2.65362e-05	0.0293161	0.295573	intron	Glyma.09G239100	Transcription factor style2.1	Helix-loop-helix DNA-binding domain	AT3G28857.1
EM#2(Ventral)	AX-90411501	9	46175853	4.24213e-05	0.0416481	0.291667	intron	Glyma.09G239200	Protein vip1	RNA recognition motif. (a.k.a. RRM, RBD, or RNP domain)	AT3G01210.1
EM#2(Ventral)	AX-90483730	9	46178326	3.15249e-05	0.032747	0.286458	exon	Glyma.09G239200	Protein vip1	RNA recognition motif. (a.k.a. RRM, RBD, or RNP domain)	AT3G01210.1
EM#2(Ventral)	AX-90487851	9	46194227	1.30225e-05	0.0174696	0.4375	intergenic	intergenic
EM#2(Ventral)	AX-90381977	9	46201579	2.94091e-05	0.031332	0.4375	intron	Glyma.09G239400	Homeobox-leucine zipper-like protein	Homeobox associated leucine zipper; Homeobox domain	AT5G15150.1
EM#2(Ventral)	AX-90331938	9	46201821	2.13073e-05	0.0253629	0.436198	intron	Glyma.09G239400	Homeobox-leucine zipper-like protein	Homeobox associated leucine zipper; Homeobox domain	AT5G15150.1
EM#2(Ventral)	AX-90384830	9	46201944	1.78246e-05	0.022484	0.438802	exon	Glyma.09G239400	Homeobox-leucine zipper-like protein	Homeobox associated leucine zipper; Homeobox domain	AT5G15150.1
EM#2(Ventral)	AX-90399968	9	46218860	5.49934e-06	0.0095829	0.433594	intron	Glyma.09G239800	Aldose 1-epimerase	Aldose 1-epimerase	AT5G15140.1
EM#2(Ventral)	AX-90479086	9	46231445	4.27188e-05	0.0416481	0.416667	exon	Glyma.09G239900	Quinonprotein alcohol dehydrogenase-like	PF10527	NA
EM#2(Ventral)	AX-90463864	11	1888757	4.51271e-05	0.0426029	0.078125	exon	Glyma.11G026600	RanBP1 domain-containing protein	RanBP1 domain	AT4G11790.1
EM#2(Ventral)	AX-90460271	14	774134	5.40055e-05	0.0480597	0.122396	exon	Glyma.14G010000	Nuclear transcription factor Y subunit n=5 Tax=Medicago truncatula RepID=G7IYA4_MEDTR	CCAAT-binding transcription factor (CBF-B/NF-YA) subunit B	AT3G20910.1
EM#2(Ventral)	AX-90433168	17	5405549	5.00987e-05	0.0455273	0.0611979	exon	Glyma.17G069100	mRNA, clone: RTFLUncharacterized protein1-Uncharacterized protein3-A18 n=2 Tax=Eutrema RepID=E4MVM1_THEHA	Fatty acid hydroxylase superfamily; WAX2 C-terminal domain	AT5G57800.1
EM#3(Ventral)	AX-90395170	1	53135266	3.78065e-06	0.0225562	0.13151	intergenic	intergenic
EM#3(Ventral)	AX-90354110	1	53140742	1.31583e-05	0.0382418	0.255208	exon	Glyma.01G197400	Uncharacterized protein	NA	NA
EM#3(Ventral)	AX-90488228	1	53140888	1.49551e-05	0.03944	0.257812	exon	Glyma.01G197400	Uncharacterized protein	NA	NA
EM#3(Ventral)	AX-90386088	1	53141260	1.31583e-05	0.0382418	0.255208	intron	Glyma.01G197400	Uncharacterized protein	NA	NA
EM#3(Ventral)	AX-90426027	1	53141642	1.49551e-05	0.03944	0.257812	intron	Glyma.01G197400	Uncharacterized protein	NA	NA
EM#3(Ventral)	AX-90329907	1	53146496	2.37737e-06	0.0200921	0.261719	exon	Glyma.01G197500	Tubulin alpha-5 chain	Tubulin C-terminal domain; Tubulin/FtsZ family, GTPase domain	AT1G50010.1
EM#3(Ventral)	AX-90356162	1	53151056	1.5192e-05	0.03944	0.25651	exon	Glyma.01G197600	Receptor protein kinase-like protein	Protein kinase domain; Leucine rich repeat N-terminal domain; Leucine Rich Repeat	AT5G65710.1
EM#3(Ventral)	AX-90509124	1	53351390	7.11447e-06	0.0261423	0.226562	intergenic	intergenic
EM#3(Ventral)	AX-90308903	1	53353044	1.64329e-06	0.0172345	0.217448	exon	Glyma.01G199800	Cytochrome P45Uncharacterized protein ent-kaurenoic acid oxidase	Cytochrome P450	AT2G32440.2
EM#3(Ventral)	AX-90511083	8	22499281	2.2994e-05	0.047983	0.0585938	intergenic	intergenic
EM#3(Ventral)	AX-90466119	8	22513103	1.45511e-05	0.03944	0.0572917	intergenic	intergenic
EM#3(Ventral)	AX-90342699	8	35522505	1.73336e-06	0.0172345	0.0520833	intergenic	intergenic
EM#3(Ventral)	AX-90497024	8	38950811	1.7155e-05	0.0420242	0.132812	intron	Glyma.08G283300	Wall-associated receptor kinase-like protein	LysM domain; Protein kinase domain	AT1G51940.1
EM#3(Ventral)	AX-90521941	19	36800220	2.63989e-09	0.000446215	0.0546875	intron	Glyma.19G113600	Glycoside hydrolase, family 3, N-terminal; Glycoside hydrolase, family 3, C-terminal	Glycosyl hydrolase family 3 N terminal domain; Glycosyl hydrolase family 3 C-terminal domain	AT5G20950.2
EM#3(Ventral)	AX-90315556	20	678207	4.7329e-06	0.0225562	0.0859375	intron	Glyma.20G007200	Cytochrome P45Uncharacterized protein	Cytochrome P450	AT3G26300.1
EM#3(Ventral)	AX-90335227	20	680651	2.10711e-05	0.0462546	0.0950521	exon	Glyma.20G007300	Cytochrome P45Uncharacterized protein CYP71D176	Cytochrome P450	AT4G20235.1
EM#3(Ventral)	AX-90424967	20	680762	7.33473e-07	0.0156206	0.09375	exon	Glyma.20G007300	Cytochrome P45Uncharacterized protein CYP71D176	Cytochrome P450	AT4G20235.1
EM#4(Ventral)	AX-90354110	1	53140742	3.84676e-06	0.00833603	0.255208	exon	Glyma.01G197400	Uncharacterized protein	NA	NA
EM#4(Ventral)	AX-90488228	1	53140888	3.07775e-06	0.00712638	0.257812	exon	Glyma.01G197400	Uncharacterized protein	NA	NA
EM#4(Ventral)	AX-90386088	1	53141260	3.84676e-06	0.00833603	0.255208	intron	Glyma.01G197400	Uncharacterized protein	NA	NA
EM#4(Ventral)	AX-90426027	1	53141642	3.07775e-06	0.00712638	0.257812	intron	Glyma.01G197400	Uncharacterized protein	NA	NA
EM#4(Ventral)	AX-90483320	1	53145536	3.79234e-06	0.00833603	0.257812	exon	Glyma.01G197500	Tubulin alpha-5 chain	Tubulin C-terminal domain; Tubulin/FtsZ family, GTPase domain	AT1G50010.1
EM#4(Ventral)	AX-90329907	1	53146496	2.32205e-06	0.00577193	0.261719	exon	Glyma.01G197500	Tubulin alpha-5 chain	Tubulin C-terminal domain; Tubulin/FtsZ family, GTPase domain	AT1G50010.1
EM#4(Ventral)	AX-90356162	1	53151056	6.21747e-06	0.012511	0.25651	exon	Glyma.01G197600	Receptor protein kinase-like protein	Protein kinase domain; Leucine rich repeat N-terminal domain; Leucine Rich Repeat	AT5G65710.1
EM#4(Ventral)	AX-90449659	1	53334898	6.21594e-05	0.0494236	0.205729	exon	Glyma.01G199600	Protein phosphatase 2C	Protein phosphatase 2C	AT2G35350.1
EM#4(Ventral)	AX-90492794	6	17773123	3.79823e-05	0.0382148	0.450521	intron	Glyma.06G196900	Cyclin-dependent kinase-like protein	Protein kinase domain	AT1G18670.1
EM#4(Ventral)	AX-90503962	6	17791370	2.4196e-05	0.0292129	0.496094	intergenic	intergenic
EM#4(Ventral)	AX-90439116	6	18040139	4.13699e-05	0.0392297	0.417969	exon	Glyma.06G198300	RWP-RK domain-containing protein	RWP-RK domain	NA
EM#4(Ventral)	AX-90357784	6	18063076	2.00933e-05	0.0267428	0.417969	exon	Glyma.06G198600	Ankyrin repeat domain-containing protein n=2 Tax=Medicago truncatula RepID=D3J163_MEDTR	Ankyrin repeat	AT2G03430.1
EM#4(Ventral)	AX-90501065	6	18218190	5.2256e-05	0.0443855	0.419271	intergenic	intergenic
EM#4(Ventral)	AX-90392338	6	18264906	4.31052e-05	0.0398142	0.420573	intergenic	intergenic
EM#4(Ventral)	AX-90349012	6	18266324	4.26347e-06	0.00900808	0.330729	exon	Glyma.06G199700	Remorin family protein	Remorin, C-terminal region	AT5G61280.1
EM#4(Ventral)	AX-90442397	6	18290806	1.36669e-05	0.0204805	0.414062	exon	Glyma.06G199800	SNF2 domain-containing protein	HNH endonuclease; Helicase conserved C-terminal domain	AT5G07810.1
EM#4(Ventral)	AX-90336300	6	18300718	5.96121e-05	0.0479815	0.255208	intergenic	intergenic
EM#4(Ventral)	AX-90345087	6	18303578	4.56837e-05	0.040855	0.257812	intergenic	intergenic
EM#4(Ventral)	AX-90314604	6	18313031	2.2484e-06	0.00575822	0.427083	intergenic	intergenic
EM#4(Ventral)	AX-90510797	6	18323468	3.98707e-05	0.0386387	0.248698	intron	Glyma.06G200100	SNAP33	SNARE domain	AT5G61210.1
EM#4(Ventral)	AX-90308234	6	18324634	8.67005e-08	0.000325662	0.425781	exon	Glyma.06G200100	SNAP33	SNARE domain	AT5G61210.1
EM#4(Ventral)	AX-90437224	6	18325176	7.77238e-08	0.000305523	0.424479	intron	Glyma.06G200100	SNAP33	SNARE domain	AT5G61210.1
EM#4(Ventral)	AX-90337637	6	18469432	4.51624e-06	0.00930939	0.424479	exon	Glyma.06G201100	Exocyst complex component	Exo70 exocyst complex subunit	AT5G58430.1
EM#4(Ventral)	AX-90431874	6	18484675	1.19124e-05	0.0195489	0.415365	intergenic	intergenic
EM#4(Ventral)	AX-90332662	6	18513340	2.6061e-06	0.00638411	0.410156	intergenic	intergenic
EM#4(Ventral)	AX-90524510	6	18713904	2.40686e-05	0.0292129	0.329427	exon	Glyma.06G202200	Heat shock protein	Clp amino terminal domain; ATPase family associated with various cellular activities (AAA); AAA domain (Cdc48 subfamily)	AT1G74310.1
EM#4(Ventral)	AX-90310321	6	18731159	8.49511e-09	4.3048e-05	0.263021	exon	Glyma.06G202300	Flavonoid 3'-hydroxylase n=3 Tax=Glycine max RepID=Q8W3Y5_SOYBN	Cytochrome P450	AT5G07990.1
EM#4(Ventral)	AX-90392102	6	18731550	4.16503e-07	0.00135386	0.355469	exon	Glyma.06G202300	Flavonoid 3'-hydroxylase n=3 Tax=Glycine max RepID=Q8W3Y5_SOYBN	Cytochrome P450	AT5G07990.1
EM#4(Ventral)	AX-90432942	6	18735371	4.91915e-14	1.66295e-09	0.494792	intron	Glyma.06G202300	Flavonoid 3'-hydroxylase n=3 Tax=Glycine max RepID=Q8W3Y5_SOYBN	Cytochrome P450	AT5G07990.1
EM#4(Ventral)	AX-90339306	6	18754136	3.36027e-10	4.37014e-06	0.351562	intergenic	intergenic
EM#4(Ventral)	AX-90516549	6	18789793	4.00969e-10	4.84107e-06	0.360677	intergenic	intergenic
EM#4(Ventral)	AX-90337963	6	18796164	1.04722e-09	9.31632e-06	0.36849	intergenic	intergenic
EM#4(Ventral)	AX-90325751	6	18826029	3.36109e-10	4.37014e-06	0.363281	intron	Glyma.06G202500	RNA helicase n=2 Tax=Arabidopsis thaliana RepID=Q9FNQ1_ARATH	Sec63 Brl domain; DEAD/DEAH box helicase; Helicase conserved C-terminal domain	AT5G61140.2
EM#4(Ventral)	AX-90363906	6	18854552	4.76437e-09	3.0507e-05	0.371094	intron	Glyma.06G202500	RNA helicase n=2 Tax=Arabidopsis thaliana RepID=Q9FNQ1_ARATH	Sec63 Brl domain; DEAD/DEAH box helicase; Helicase conserved C-terminal domain	AT5G61140.2
EM#4(Ventral)	AX-90450832	6	18889549	5.86197e-09	3.5387e-05	0.360677	intergenic	intergenic
EM#4(Ventral)	AX-90417099	6	18898910	3.50443e-09	2.69248e-05	0.358073	intergenic	intergenic
EM#4(Ventral)	AX-90406069	6	18909332	2.37491e-09	1.91155e-05	0.348958	intergenic	intergenic
EM#4(Ventral)	AX-90384564	6	18969551	1.31777e-07	0.000473913	0.114583	intergenic	intergenic
EM#4(Ventral)	AX-90341921	6	18981407	6.64479e-08	0.000267418	0.248698	exon	Glyma.06G203100	Zinc ion binding protein	NA	AT5G61090.1
EM#4(Ventral)	AX-90470142	6	18996905	1.0391e-09	9.31632e-06	0.389323	intron	Glyma.06G203200	ATP synthase subunit gamma	ATP synthase	AT2G33040.1
EM#4(Ventral)	AX-90513480	6	19029221	1.22671e-08	5.604e-05	0.4375	exon	Glyma.06G203300	Phosphoserine phosphatase	haloacid dehalogenase-like hydrolase	AT1G18640.2
EM#4(Ventral)	AX-90330390	6	19053358	3.19466e-06	0.00729711	0.114583	intergenic	intergenic
EM#4(Ventral)	AX-90331390	6	19093664	1.5432e-08	6.68829e-05	0.384115	intron	Glyma.06G203800	28 kDa ribonucleoprotein	RNA recognition motif. (a.k.a. RRM, RBD, or RNP domain)	AT1G74230.1
EM#4(Ventral)	AX-90410415	6	19116672	8.4298e-08	0.000323835	0.253906	exon	Glyma.06G203900	Exocyst complex component	Exo70 exocyst complex subunit	AT5G61010.2
EM#4(Ventral)	AX-90426714	6	19117966	1.40367e-08	6.24369e-05	0.272135	exon	Glyma.06G203900	Exocyst complex component	Exo70 exocyst complex subunit	AT5G61010.2
EM#4(Ventral)	AX-90464709	6	19151973	7.17148e-10	7.57613e-06	0.361979	exon	Glyma.06G204000	Uncharacterized protein	NA	AT1G74220.1
EM#4(Ventral)	AX-90501481	6	19158591	2.68812e-10	4.13061e-06	0.341146	intron	Glyma.06G204100	Ninja-family protein AFP3	Protein of unknown function (DUF1675)	AT3G29575.4
EM#4(Ventral)	AX-90331816	6	19184228	4.95743e-05	0.0430297	0.346354	intergenic	intergenic
EM#4(Ventral)	AX-90369816	6	19251651	7.89669e-12	1.66845e-07	0.451823	exon	Glyma.06G204400	Uncharacterized protein	NA	AT1G74160.1
EM#4(Ventral)	AX-90380569	6	44723816	3.76945e-05	0.0382148	0.450521	exon	Glyma.06G261100	Serine/threonine-protein kinase n=2 Tax=Glycine max RepID=I1KEBUncharacterized protein_SOYBN	PAN-like domain; D-mannose binding lectin; S-locus glycoprotein family; Protein tyrosine kinase	AT4G27290.1
EM#4(Ventral)	AX-90473618	6	44750634	5.79096e-05	0.0470594	0.458333	intron	Glyma.06G261200	Serine/threonine-protein kinase	S-locus glycoprotein family; PAN-like domain; D-mannose binding lectin; Protein tyrosine kinase	AT4G27290.1
EM#4(Ventral)	AX-90320794	6	44855013	1.56055e-05	0.022354	0.416667	intergenic	intergenic
EM#4(Ventral)	AX-90483092	6	44914963	4.88681e-05	0.0427983	0.455729	exon	Glyma.06G262100	Serine/threonine-protein kinase	Protein tyrosine kinase; D-mannose binding lectin; S-locus glycoprotein family; PAN-like domain	AT4G21380.1
EM#4(Ventral)	AX-90469882	6	44961752	2.88178e-05	0.0325245	0.457031	exon	Glyma.06G262300	Serine/threonine-protein kinase n=2 Tax=Glycine max RepID=K7KXI4_SOYBN	PAN-like domain; S-locus glycoprotein family; Protein tyrosine kinase; D-mannose binding lectin	AT4G27300.1
EM#4(Ventral)	AX-90345399	6	44974644	2.90689e-05	0.0325395	0.467448	exon	Glyma.06G262400	Serine/threonine-protein kinase	S-locus glycoprotein family; PAN-like domain; Protein tyrosine kinase; D-mannose binding lectin	AT4G21380.1
EM#4(Ventral)	AX-90334834	6	44974857	1.24366e-05	0.019646	0.470052	exon	Glyma.06G262400	Serine/threonine-protein kinase	S-locus glycoprotein family; PAN-like domain; Protein tyrosine kinase; D-mannose binding lectin	AT4G21380.1
EM#4(Ventral)	AX-90464328	6	44989679	3.80665e-07	0.00126163	0.484375	exon	Glyma.06G262600	Serine/threonine-protein kinase	PAN-like domain; Protein tyrosine kinase; D-mannose binding lectin	AT4G27290.1
EM#4(Ventral)	AX-90376303	6	44990738	8.48452e-06	0.0155883	0.40625	exon	Glyma.06G262600	Serine/threonine-protein kinase	PAN-like domain; Protein tyrosine kinase; D-mannose binding lectin	AT4G27290.1
EM#4(Ventral)	AX-90367831	6	45039661	2.71253e-06	0.00654991	0.47526	exon	Glyma.06G263000	mRNA cap guanine-N7 methyltransferase	mRNA capping enzyme	AT3G20650.1
EM#4(Ventral)	AX-90350292	6	45046911	2.96292e-07	0.00102208	0.47526	intron	Glyma.06G263100	Linamarase family protein	Glycosyl hydrolase family 1	AT5G54570.1
EM#4(Ventral)	AX-90463462	6	45055870	1.00713e-06	0.00309516	0.454427	exon	Glyma.06G263200	RNA recognition motif-containing protein	RNA recognition motif. (a.k.a. RRM, RBD, or RNP domain)	AT5G54580.1
EM#4(Ventral)	AX-90371192	6	45076837	2.3713e-05	0.0292129	0.480469	exon	Glyma.06G263400	Major facilitator superfamily	Sugar (and other) transporter	AT3G20660.1
EM#4(Ventral)	AX-90431879	6	45117780	5.31587e-05	0.0449265	0.488281	intergenic	intergenic
EM#4(Ventral)	AX-90518072	6	45172124	1.94944e-06	0.0052616	0.463542	intergenic	intergenic
EM#4(Ventral)	AX-90342278	6	45233121	2.87473e-05	0.0325245	0.490885	exon	Glyma.06G265000	TIR-NBS-LRR type disease resistance protein n=2 Tax=Glycine max RepID=C6ZS29_SOYBN	TIR domain; Leucine Rich Repeat; NB-ARC domain	AT1G69550.1
EM#4(Ventral)	AX-90477513	6	45233154	4.47668e-05	0.0406497	0.454427	exon	Glyma.06G265000	TIR-NBS-LRR type disease resistance protein n=2 Tax=Glycine max RepID=C6ZS29_SOYBN	TIR domain; Leucine Rich Repeat; NB-ARC domain	AT1G69550.1
EM#4(Ventral)	AX-90361555	6	45275600	3.69373e-05	0.037839	0.498698	intron	Glyma.06G265300	Helicase-like protein	PIF1-like helicase	AT3G51690.1
EM#4(Ventral)	AX-90360652	6	45291465	4.57633e-05	0.040855	0.4375	intergenic	intergenic
EM#4(Ventral)	AX-90464411	6	45344497	8.9465e-06	0.0160052	0.466146	exon	Glyma.06G265500	GRAS family transcription factor	GRAS domain family	AT5G48150.2
EM#4(Ventral)	AX-90331599	6	45393446	3.9444e-05	0.0386387	0.484375	intergenic	intergenic
EM#4(Ventral)	AX-90502388	6	45396516	5.47227e-05	0.0457185	0.424479	intron	Glyma.06G265900	Ac-like transposase THELMA13	hAT family C-terminal dimerisation region	AT3G42170.1
EM#4(Ventral)	AX-90449714	6	45431458	3.9308e-05	0.0386387	0.420573	intergenic	intergenic
EM#4(Ventral)	AX-90366485	6	45467208	4.2238e-06	0.00900808	0.438802	intergenic	intergenic
EM#4(Ventral)	AX-90494860	6	45469437	1.5012e-05	0.0216875	0.459635	exon	Glyma.06G266600	Uncharacterized protein	NA	NA
EM#4(Ventral)	AX-90436501	6	45480067	7.68e-06	0.0144237	0.447917	intron	Glyma.06G266800	Transcription factor ILR3	Helix-loop-helix DNA-binding domain	AT5G54680.1
EM#4(Ventral)	AX-90502494	6	45480792	1.47611e-05	0.021509	0.434896	intron	Glyma.06G266800	Transcription factor ILR3	Helix-loop-helix DNA-binding domain	AT5G54680.1
EM#4(Ventral)	AX-90423046	7	37177384	3.99486e-05	0.0386387	0.253906	exon	Glyma.07G202500	Histone H3.2 n=28 Tax=Spermatophyta RepID=H32_WHEAT	Core histone H2A/H2B/H3/H4	AT5G65360.1
EM#4(Ventral)	AX-90333574	8	6481637	2.75391e-05	0.0321026	0.141927	exon	Glyma.08G086000	Aspartate carbamoyltransferase 2, chloroplastic	Aspartate/ornithine carbamoyltransferase, carbamoyl-P binding domain; Aspartate/ornithine carbamoyltransferase, Asp/Orn binding domain	AT3G20330.1
EM#4(Ventral)	AX-90381886	8	6555691	2.46129e-05	0.0292977	0.183594	intron	Glyma.08G086700	UTP--glucose-1-phosphate uridylyltransferase family protein	UTP--glucose-1-phosphate uridylyltransferase	AT1G31070.2
EM#4(Ventral)	AX-90497780	8	6556835	4.49718e-05	0.0406497	0.140625	intron	Glyma.08G086700	UTP--glucose-1-phosphate uridylyltransferase family protein	UTP--glucose-1-phosphate uridylyltransferase	AT1G31070.2
EM#4(Ventral)	AX-90421631	8	6560423	5.01254e-05	0.0432276	0.139323	intron	Glyma.08G086700	UTP--glucose-1-phosphate uridylyltransferase family protein	UTP--glucose-1-phosphate uridylyltransferase	AT1G31070.2
EM#4(Ventral)	AX-90406491	8	6590529	1.00086e-05	0.0174405	0.178385	exon	Glyma.08G087100	Thioredoxin	Thioredoxin	AT2G35010.2
EM#4(Ventral)	AX-90480743	8	7511458	3.40746e-05	0.0359973	0.0677083	exon	Glyma.08G098000	Galactose oxidase	F-box domain	AT3G06240.1
EM#4(Ventral)	AX-90512144	8	7726019	1.67508e-06	0.00464155	0.376302	exon	Glyma.08G100700	RING finger protein	NA	AT1G24440.1
EM#4(Ventral)	AX-90355744	8	7728044	2.2205e-05	0.0284339	0.369792	exon	Glyma.08G100700	RING finger protein	NA	AT1G24440.1
EM#4(Ventral)	AX-90375756	8	7842064	1.58031e-05	0.0224467	0.175781	exon	Glyma.08G102200	Uncharacterized protein	NA	AT1G27850.1
EM#4(Ventral)	AX-90451114	8	7843795	1.15367e-05	0.0191179	0.178385	exon	Glyma.08G102200	Uncharacterized protein	NA	AT1G27850.1
EM#4(Ventral)	AX-90473268	8	7846254	1.15367e-05	0.0191179	0.178385	intron	Glyma.08G102200	Uncharacterized protein	NA	AT1G27850.1
EM#4(Ventral)	AX-90379073	8	7873955	4.64369e-05	0.0410949	0.214844	exon	Glyma.08G102600	Kinase family protein	Protein kinase domain	AT1G67580.2
EM#4(Ventral)	AX-90433738	8	7879896	6.29893e-06	0.0125258	0.255208	exon	Glyma.08G102600	Kinase family protein	Protein kinase domain	AT1G67580.2
EM#4(Ventral)	AX-90342704	8	7888960	1.96662e-06	0.0052616	0.25651	intron	Glyma.08G102900	Lipoxygenase	Lipoxygenase; PLAT/LH2 domain	AT1G67560.1
EM#4(Ventral)	AX-90434204	8	7938407	3.45302e-05	0.036252	0.364583	intron	Glyma.08G103300	Zn-dependent exopeptidase-like protein	Peptidase family M28	AT1G67420.2
EM#4(Ventral)	AX-90432295	8	7943527	5.63537e-05	0.0464651	0.358073	intron	Glyma.08G103300	Zn-dependent exopeptidase-like protein	Peptidase family M28	AT1G67420.2
EM#4(Ventral)	AX-90457173	8	8096014	2.13601e-05	0.0282066	0.0794271	exon	Glyma.08G105200	Calmodulin-binding family protein	Ankyrin repeat; IPT/TIG domain; CG-1 domain; IQ calmodulin-binding motif	AT1G67310.1
EM#4(Ventral)	AX-90323422	8	8190124	4.87309e-09	3.0507e-05	0.0963542	exon	Glyma.08G106000	Glutamyl-tRNA(Gln) amidotransferase subunit A	Amidase	AT4G34880.1
EM#4(Ventral)	AX-90358839	8	8190340	1.07089e-08	5.02808e-05	0.0950521	exon	Glyma.08G106000	Glutamyl-tRNA(Gln) amidotransferase subunit A	Amidase	AT4G34880.1
EM#4(Ventral)	AX-90328549	8	8190497	2.93542e-08	0.000124042	0.104167	intron	Glyma.08G106000	Glutamyl-tRNA(Gln) amidotransferase subunit A	Amidase	AT4G34880.1
EM#4(Ventral)	AX-90515906	8	8191743	4.87309e-09	3.0507e-05	0.0963542	intron	Glyma.08G106000	Glutamyl-tRNA(Gln) amidotransferase subunit A	Amidase	AT4G34880.1
EM#4(Ventral)	AX-90468280	8	8192436	4.87309e-09	3.0507e-05	0.0963542	exon	Glyma.08G106000	Glutamyl-tRNA(Gln) amidotransferase subunit A	Amidase	AT4G34880.1
EM#4(Ventral)	AX-90406118	8	8198079	8.15319e-09	4.3048e-05	0.09375	exon	Glyma.08G106300	RNA recognition domain-containing protein WTF1	Plant organelle RNA recognition domain	AT5G21970.1
EM#4(Ventral)	AX-90424770	8	8200063	8.15319e-09	4.3048e-05	0.09375	exon	Glyma.08G106400	Kinesin-like protein KIF15	Kinesin motor domain; Kinesin-related	AT3G23670.2
EM#4(Ventral)	AX-90430777	8	8202427	2.26339e-05	0.0285978	0.0755208	exon	Glyma.08G106400	Kinesin-like protein KIF15	Kinesin motor domain; Kinesin-related	AT3G23670.2
EM#4(Ventral)	AX-90453369	8	8202907	4.87309e-09	3.0507e-05	0.0963542	exon	Glyma.08G106400	Kinesin-like protein KIF15	Kinesin motor domain; Kinesin-related	AT3G23670.2
EM#4(Ventral)	AX-90406348	8	8204715	7.21853e-09	4.20736e-05	0.0989583	intron	Glyma.08G106400	Kinesin-like protein KIF15	Kinesin motor domain; Kinesin-related	AT3G23670.2
EM#4(Ventral)	AX-90330212	8	8214801	6.2281e-05	0.0494236	0.0677083	exon	Glyma.08G106500	Pentatricopeptide repeat-containing protein	PPR repeat	AT5G27270.1
EM#4(Ventral)	AX-90455592	8	8217631	1.14539e-05	0.0191179	0.0625	exon	Glyma.08G106700	FK5Uncharacterized protein6-binding protein	FKBP-type peptidyl-prolyl cis-trans isomerase; Tetratricopeptide repeat	AT5G48570.1
EM#4(Ventral)	AX-90309286	8	8223337	1.91696e-05	0.0258462	0.0664062	exon	Glyma.08G106800	Ribosomal protein S19	Ribosomal protein S19	AT5G47320.1
EM#4(Ventral)	AX-90318900	8	8228424	8.15319e-09	4.3048e-05	0.09375	exon	Glyma.08G106900	Uncharacterized protein	NA	AT3G57450.1
EM#4(Ventral)	AX-90459740	8	8236244	7.46736e-06	0.0143431	0.0651042	exon	Glyma.08G107100	Hypothetical salt-inducible protein (Fragment)	NA	AT4G14200.1
EM#4(Ventral)	AX-90423002	8	8237654	1.43033e-05	0.0210231	0.0611979	intron	Glyma.08G107100	Hypothetical salt-inducible protein (Fragment)	NA	AT4G14200.1
EM#4(Ventral)	AX-90315525	8	8242850	9.18318e-08	0.000337438	0.0963542	intron	Glyma.08G107200	Chloroplast inner membrane import protein Tic22	Tic22-like family	AT3G23710.1
EM#4(Ventral)	AX-90400520	8	8243491	4.56963e-08	0.000188389	0.0989583	intron	Glyma.08G107200	Chloroplast inner membrane import protein Tic22	Tic22-like family	AT3G23710.1
EM#4(Ventral)	AX-90410901	8	8245354	2.33036e-05	0.0291775	0.0611979	intron	Glyma.08G107200	Chloroplast inner membrane import protein Tic22	Tic22-like family	AT3G23710.1
EM#4(Ventral)	AX-90421506	8	8300622	8.82189e-07	0.00276138	0.386719	intron	Glyma.08G107800	Aspartokinase-homoserine dehydrogenase	Homoserine dehydrogenase, NAD binding domain; Homoserine dehydrogenase; ACT domain; Amino acid kinase family	AT4G19710.2
EM#4(Ventral)	AX-90525333	8	8306163	3.26955e-05	0.0352058	0.0716146	exon	Glyma.08G107800	Aspartokinase-homoserine dehydrogenase	Homoserine dehydrogenase, NAD binding domain; Homoserine dehydrogenase; ACT domain; Amino acid kinase family	AT4G19710.2
EM#4(Ventral)	AX-90445479	8	8308098	4.5688e-07	0.00145709	0.394531	exon	Glyma.08G107900	Histone H3	Core histone H2A/H2B/H3/H4	AT5G65360.1
EM#4(Ventral)	AX-90407178	8	8311989	1.39526e-05	0.0206876	0.0703125	intron	Glyma.08G108000	Selenium binding protein (Fragment)	56kDa selenium binding protein (SBP56)	AT4G14040.1
EM#4(Ventral)	AX-90324909	8	8312290	1.16794e-06	0.00352525	0.389323	intron	Glyma.08G108000	Selenium binding protein (Fragment)	56kDa selenium binding protein (SBP56)	AT4G14040.1
EM#4(Ventral)	AX-90323587	8	8313747	2.81389e-05	0.0325245	0.0677083	intron	Glyma.08G108000	Selenium binding protein (Fragment)	56kDa selenium binding protein (SBP56)	AT4G14040.1
EM#4(Ventral)	AX-90381841	8	8314707	1.92667e-05	0.0258462	0.0742188	exon	Glyma.08G108000	Selenium binding protein (Fragment)	56kDa selenium binding protein (SBP56)	AT4G14040.1
EM#4(Ventral)	AX-90400518	8	8315955	7.86799e-06	0.0146144	0.0729167	intergenic	intergenic
EM#4(Ventral)	AX-90388299	8	8317229	1.23855e-05	0.019646	0.0703125	intergenic	intergenic
EM#4(Ventral)	AX-90314017	8	8323411	1.23855e-05	0.019646	0.0703125	intron	Glyma.08G108300	Microfibrillar-associated protein	Splicing factor, Prp19-binding domain	AT5G17900.1
EM#4(Ventral)	AX-90505496	8	8331509	2.29209e-06	0.00577193	0.389323	exon	Glyma.08G108500	BUD31-like protein	G10 protein	AT4G21110.1
EM#4(Ventral)	AX-90524996	8	8339074	2.11208e-06	0.00549231	0.391927	intron	Glyma.08G108600	Heat stress transcription factor A-5	HSF-type DNA-binding	AT4G13980.1
EM#4(Ventral)	AX-90520769	8	8339397	1.02203e-05	0.0176277	0.394531	intron	Glyma.08G108600	Heat stress transcription factor A-5	HSF-type DNA-binding	AT4G13980.1
EM#4(Ventral)	AX-90474474	8	8347279	1.405e-06	0.00416638	0.388021	intergenic	intergenic
EM#4(Ventral)	AX-90323667	8	8380062	2.15514e-07	0.000758916	0.0859375	intergenic	intergenic
EM#4(Ventral)	AX-90486395	8	8381058	3.43889e-07	0.00116254	0.0807292	exon	Glyma.08G109100	UDP-D-glucuronic acid 4-epimerase	NAD dependent epimerase/dehydratase family	AT3G23820.1
EM#4(Ventral)	AX-90480886	8	8381111	8.9955e-06	0.0160052	0.0755208	exon	Glyma.08G109100	UDP-D-glucuronic acid 4-epimerase	NAD dependent epimerase/dehydratase family	AT3G23820.1
EM#4(Ventral)	AX-90460061	8	8381764	8.6591e-09	4.3048e-05	0.09375	exon	Glyma.08G109100	UDP-D-glucuronic acid 4-epimerase	NAD dependent epimerase/dehydratase family	AT3G23820.1
EM#4(Ventral)	AX-90358201	8	8390797	8.66336e-18	3.66087e-13	0.153646	exon	Glyma.08G109300	Chalcone synthase	Chalcone and stilbene synthases, C-terminal domain; Chalcone and stilbene synthases, N-terminal domain	AT5G13930.1
EM#4(Ventral)	AX-90314422	8	8392292	1.31746e-10	2.22687e-06	0.0859375	exon	Glyma.08G109400	Chalcone synthase 1 n=5 Tax=Glycine max RepID=CHS1_SOYBN	Chalcone and stilbene synthases, N-terminal domain; Chalcone and stilbene synthases, C-terminal domain	AT5G13930.1
EM#4(Ventral)	AX-90313654	8	8400595	3.09861e-12	8.72919e-08	0.0989583	intergenic	intergenic
EM#4(Ventral)	AX-90405705	8	8420033	6.20896e-10	6.99659e-06	0.0820312	exon	Glyma.08G109700	DnaJ-like protein n=2 Tax=Glycine max RepID=A5A6Y4_SOYBN	DnaJ domain	AT4G13830.2
EM#4(Ventral)	AX-90508903	8	8438564	3.27078e-06	0.00737138	0.0755208	exon	Glyma.08G110000	Transferase family protein	Transferase family	AT4G13840.1
EM#4(Ventral)	AX-90508107	8	8472811	8.9955e-06	0.0160052	0.0755208	exon	Glyma.08G110200	Syringolide-induced protein 1-3-1A	Myb-like DNA-binding domain	AT5G05790.1
EM#4(Ventral)	AX-90356444	8	8474531	2.87554e-05	0.0325245	0.0677083	intergenic	intergenic
EM#4(Ventral)	AX-90499710	8	8507407	5.31615e-11	9.98421e-07	0.0742188	intergenic	intergenic
EM#4(Ventral)	AX-90483191	8	8509775	4.42131e-12	1.06761e-07	0.0911458	exon	Glyma.08G110600	Uncharacterized protein	NA	NA
EM#4(Ventral)	AX-90390260	8	8606073	2.19555e-05	0.0284339	0.0546875	exon	Glyma.08G111700	Ubiquitin-like protein SMT3	Ubiquitin-2 like Rad60 SUMO-like	AT5G55160.1
EM#4(Ventral)	AX-90510035	8	8651261	9.96983e-09	4.8148e-05	0.09375	intergenic	intergenic
EM#4(Ventral)	AX-90336472	8	8661143	1.05081e-05	0.0179411	0.33724	exon	Glyma.08G112700	Uncharacterized protein	NA	NA
EM#4(Ventral)	AX-90483879	8	8753556	4.51501e-06	0.00930939	0.0898438	exon	Glyma.08G114400	Pheophorbide a oxygenase	Pheophorbide a oxygenase; Rieske [2Fe-2S] domain	AT4G25650.1
EM#4(Ventral)	AX-90486206	8	8756368	2.93821e-06	0.00699493	0.0924479	exon	Glyma.08G114400	Pheophorbide a oxygenase	Pheophorbide a oxygenase; Rieske [2Fe-2S] domain	AT4G25650.1
EM#4(Ventral)	AX-90522956	8	8999026	1.99223e-06	0.0052616	0.111979	exon	Glyma.08G116700	Myb family transcription factor APL	Myb-like DNA-binding domain	AT2G38300.1
EM#4(Ventral)	AX-90342026	8	9000965	6.5268e-06	0.012828	0.115885	intron	Glyma.08G116700	Myb family transcription factor APL	Myb-like DNA-binding domain	AT2G38300.1
EM#4(Ventral)	AX-90344346	8	9001115	2.16485e-09	1.8296e-05	0.19401	intron	Glyma.08G116700	Myb family transcription factor APL	Myb-like DNA-binding domain	AT2G38300.1
EM#4(Ventral)	AX-90334543	8	9038421	1.02326e-09	9.31632e-06	0.1875	exon	Glyma.08G117200	GSK3/SHAGGY-LIKE protein KINASE 1	Protein kinase domain	AT4G18710.1
EM#4(Ventral)	AX-90368152	8	9054741	4.05523e-18	2.28482e-13	0.259115	exon	Glyma.08G117400	Pentatricopeptide repeat-containing protein	PPR repeat	AT4G18750.1
EM#4(Ventral)	AX-90305591	8	9056324	3.38946e-18	2.28482e-13	0.265625	exon	Glyma.08G117400	Pentatricopeptide repeat-containing protein	PPR repeat	AT4G18750.1
EM#4(Ventral)	AX-90324818	8	9068379	1.54358e-06	0.00441195	0.109375	intron	Glyma.08G117500	Cellulose synthase	Cellulose synthase	AT4G18780.1
EM#4(Ventral)	AX-90437113	8	9076006	9.96292e-19	1.68401e-13	0.260417	intron	Glyma.08G117600	Cellulose synthase	WD domain, G-beta repeat	AT5G45760.1
EM#4(Ventral)	AX-90470347	8	9094556	1.54358e-06	0.00441195	0.109375	intron	Glyma.08G117900	Pentatricopeptide repeat-containing protein	Uncharacterized ACR, COG1399	AT3G19810.1
EM#4(Ventral)	AX-90328666	8	9107321	1.56611e-06	0.00441195	0.472656	intergenic	intergenic
EM#4(Ventral)	AX-90432158	8	9176441	5.88571e-05	0.0476005	0.126302	intron	Glyma.08G118700	Glutathione S-transferase GST	Glutathione S-transferase, N-terminal domain; Glutathione S-transferase, C-terminal domain	AT2G29420.1
EM#4(Ventral)	AX-90497024	8	38950811	5.7569e-05	0.0470086	0.132812	intron	Glyma.08G283300	Wall-associated receptor kinase-like protein	LysM domain; Protein kinase domain	AT1G51940.1
EM#4(Ventral)	AX-90504233	8	39917810	1.2911e-05	0.0202066	0.0885417	exon	Glyma.08G288000	Mitochondrial aldehyde dehydrogenase family protein n=2 Tax=Populus RepID=B9GSY7_POPTR	Aldehyde dehydrogenase family	AT3G48000.1
EM#4(Ventral)	AX-90352955	8	39919135	1.68102e-05	0.0232901	0.0989583	intron	Glyma.08G288000	Mitochondrial aldehyde dehydrogenase family protein n=2 Tax=Populus RepID=B9GSY7_POPTR	Aldehyde dehydrogenase family	AT3G48000.1
EM#4(Ventral)	AX-90444033	8	40094419	3.14482e-05	0.034517	0.0703125	intergenic	intergenic
EM#4(Ventral)	AX-90321899	8	40212373	6.07515e-05	0.0486669	0.0677083	intergenic	intergenic
EM#4(Ventral)	AX-90443455	9	1941100	4.4318e-05	0.0404918	0.240885	intergenic	intergenic
EM#4(Ventral)	AX-90469849	9	1951128	2.20452e-05	0.0284339	0.144531	intron	Glyma.09G024100	Ferredoxin--NADP reductase, root isozyme, chloroplastic	Oxidoreductase NAD-binding domain ; Oxidoreductase FAD-binding domain	AT4G05390.1
EM#4(Ventral)	AX-90363216	9	1956804	2.16117e-05	0.0283177	0.205729	intergenic	intergenic
EM#4(Ventral)	AX-90425449	9	1957394	4.00039e-05	0.0386387	0.208333	exon	Glyma.09G024400	ZAC n=2 Tax=Medicago truncatula RepID=G7IKU9_MEDTR	C2 domain; Putative GTPase activating protein for Arf	AT4G21160.4
EM#4(Ventral)	AX-90305911	9	1959515	4.17234e-05	0.0392297	0.207031	intron	Glyma.09G024400	ZAC n=2 Tax=Medicago truncatula RepID=G7IKU9_MEDTR	C2 domain; Putative GTPase activating protein for Arf	AT4G21160.4
EM#4(Ventral)	AX-90372766	9	1961508	3.04364e-05	0.0337149	0.209635	intron	Glyma.09G024400	ZAC n=2 Tax=Medicago truncatula RepID=G7IKU9_MEDTR	C2 domain; Putative GTPase activating protein for Arf	AT4G21160.4
EM#4(Ventral)	AX-90382090	9	1970280	3.21261e-05	0.0350336	0.205729	exon	Glyma.09G024500	2-succinylbenzoate-CoA ligase	AMP-binding enzyme	AT1G30520.1
EM#4(Ventral)	AX-90400565	9	1983998	1.61252e-05	0.0227134	0.208333	exon	Glyma.09G024600	WPP domain-associated protein	NA	AT2G34730.1
EM#4(Ventral)	AX-90462701	9	2015215	4.69745e-05	0.0413542	0.251302	exon	Glyma.09G024900	Leucine-rich repeat family protein n=2 Tax=Populus trichocarpa RepID=U5GUncharacterized proteinK1_POPTR	Protein tyrosine kinase; Leucine Rich Repeat; Leucine rich repeat N-terminal domain	AT4G20940.1
EM#4(Ventral)	AX-90450763	9	2015431	4.96414e-05	0.0430297	0.246094	exon	Glyma.09G024900	Leucine-rich repeat family protein n=2 Tax=Populus trichocarpa RepID=U5GUncharacterized proteinK1_POPTR	Protein tyrosine kinase; Leucine Rich Repeat; Leucine rich repeat N-terminal domain	AT4G20940.1
EM#4(Ventral)	AX-90385691	9	2017436	5.74487e-05	0.0470086	0.244792	intron	Glyma.09G024900	Leucine-rich repeat family protein n=2 Tax=Populus trichocarpa RepID=U5GUncharacterized proteinK1_POPTR	Protein tyrosine kinase; Leucine Rich Repeat; Leucine rich repeat N-terminal domain	AT4G20940.1
EM#4(Ventral)	AX-90363849	9	2034114	4.22404e-05	0.0392297	0.233073	exon	Glyma.09G025200	MtN19 protein	Stress up-regulated Nod 19	AT5G61820.1
EM#4(Ventral)	AX-90410721	9	2034251	5.50936e-05	0.0457185	0.230469	exon	Glyma.09G025200	MtN19 protein	Stress up-regulated Nod 19	AT5G61820.1
EM#4(Ventral)	AX-90324250	9	2043796	4.22404e-05	0.0392297	0.233073	exon	Glyma.09G025300	Endoribonuclease Dicer	Helicase conserved C-terminal domain; Double-stranded RNA binding motif; DEAD/DEAH box helicase; Dicer dimerisation domain; Ribonuclease III domain; PAZ domain	AT3G03300.3
EM#4(Ventral)	AX-90444860	9	2043897	3.05179e-05	0.0337149	0.221354	exon	Glyma.09G025300	Endoribonuclease Dicer	Helicase conserved C-terminal domain; Double-stranded RNA binding motif; DEAD/DEAH box helicase; Dicer dimerisation domain; Ribonuclease III domain; PAZ domain	AT3G03300.3
EM#4(Ventral)	AX-90348173	9	2079584	4.22404e-05	0.0392297	0.233073	exon	Glyma.09G025500	Male sterility MS5	Tetratricopeptide repeat	AT4G20900.1
EM#4(Ventral)	AX-90458255	9	2080638	5.51777e-05	0.0457185	0.227865	exon	Glyma.09G025500	Male sterility MS5	Tetratricopeptide repeat	AT4G20900.1
EM#4(Ventral)	AX-90323287	9	2089627	1.23814e-05	0.019646	0.216146	intergenic	intergenic
EM#4(Ventral)	AX-90484899	9	2091449	3.78856e-05	0.0382148	0.227865	exon	Glyma.09G025700	Uncharacterized protein	NA	AT3G24160.1
EM#4(Ventral)	AX-90518722	9	2094284	6.78222e-06	0.0131768	0.217448	intron	Glyma.09G025700	Uncharacterized protein	NA	AT3G24160.1
EM#4(Ventral)	AX-90416419	9	2094842	1.36918e-05	0.0204805	0.226562	intron	Glyma.09G025700	Uncharacterized protein	NA	AT3G24160.1
EM#4(Ventral)	AX-90380816	9	2094995	3.86148e-05	0.038394	0.227865	intron	Glyma.09G025700	Uncharacterized protein	NA	AT3G24160.1
EM#4(Ventral)	AX-90468248	9	2095077	5.17457e-05	0.0441741	0.231771	intron	Glyma.09G025700	Uncharacterized protein	NA	AT3G24160.1
EM#4(Ventral)	AX-90487921	9	2118786	5.092e-06	0.0103698	0.171875	intron	Glyma.09G025900	Homeobox-leucine zipper protein ROC7	START domain; Homeobox domain	AT1G73360.1
EM#4(Ventral)	AX-90425835	9	2119565	1.71899e-05	0.0236226	0.217448	exon	Glyma.09G025900	Homeobox-leucine zipper protein ROC7	START domain; Homeobox domain	AT1G73360.1
EM#4(Ventral)	AX-90440587	9	2120199	3.39972e-05	0.0359973	0.207031	intron	Glyma.09G025900	Homeobox-leucine zipper protein ROC7	START domain; Homeobox domain	AT1G73360.1
EM#4(Ventral)	AX-90518624	9	2120665	7.64522e-06	0.0144237	0.216146	intron	Glyma.09G025900	Homeobox-leucine zipper protein ROC7	START domain; Homeobox domain	AT1G73360.1
EM#4(Ventral)	AX-90485503	9	2301850	1.74214e-05	0.0237476	0.321615	exon	Glyma.09G028000	Alpha-glucosidase (Fragment)	Glycosyl hydrolases family 31	AT5G11720.1
EM#4(Ventral)	AX-90413708	9	2323964	3.29088e-05	0.0352058	0.321615	exon	Glyma.09G028300	FAD-binding domain-containing family protein	Berberine and berberine like ; FAD binding domain	AT1G30700.1
EM#4(Ventral)	AX-90354023	9	2363256	3.27128e-05	0.0352058	0.315104	intron	Glyma.09G028800	Toprim domain-containing family protein	Toprim domain	AT1G30680.1
EM#4(Ventral)	AX-90309346	9	2373152	3.49848e-05	0.0365025	0.339844	intergenic	intergenic
EM#4(Ventral)	AX-90500528	9	2377106	2.88631e-05	0.0325245	0.31901	exon	Glyma.09G029000	Ribosomal protein L12	Ribosomal protein L7/L12 C-terminal domain	AT3G06040.3
EM#4(Ventral)	AX-90368732	9	2393137	5.36919e-05	0.0451514	0.342448	intron	Glyma.09G029300	MYB transcription factor MYB55	linker histone H1 and H5 family; Myb-like DNA-binding domain	AT1G49950.1
EM#4(Ventral)	AX-90360163	9	2406776	4.5924e-05	0.040855	0.31901	intron	Glyma.09G029400	Ent-kaurenoic acid oxidase	Cytochrome P450	AT1G05160.1
EM#4(Ventral)	AX-90490600	13	31442038	3.61174e-05	0.0372247	0.382812	intron	Glyma.13G200800	Chaperone protein dnaJ	DnaJ domain	AT4G39150.2
EM#4(Ventral)	AX-90340505	14	855633	4.12225e-05	0.0392297	0.279948	intron	Glyma.14G011100	Kinesin-4	Kinesin motor domain; Calponin homology (CH) domain	AT3G44730.1
EM#4(Ventral)	AX-90323639	14	855730	2.50053e-05	0.0295566	0.282552	exon	Glyma.14G011100	Kinesin-4	Kinesin motor domain; Calponin homology (CH) domain	AT3G44730.1
EM#4(Ventral)	AX-90489450	14	892374	1.36197e-05	0.0204805	0.266927	exon	Glyma.14G011700	Serine-rich family protein	NA	AT3G13227.1
EM#4(Ventral)	AX-90326921	14	893537	1.36197e-05	0.0204805	0.266927	exon	Glyma.14G011800	RING finger protein	Zinc finger, C3HC4 type (RING finger)	AT5G55970.2
EM#4(Ventral)	AX-90516708	14	896025	2.26714e-05	0.0285978	0.270833	exon	Glyma.14G011800	RING finger protein	Zinc finger, C3HC4 type (RING finger)	AT5G55970.2
EM#4(Ventral)	AX-90315242	14	896121	1.63967e-05	0.022905	0.268229	exon	Glyma.14G011800	RING finger protein	Zinc finger, C3HC4 type (RING finger)	AT5G55970.2
EM#4(Ventral)	AX-90515502	14	933397	3.84456e-05	0.038394	0.259115	intron	Glyma.14G012400	Oligopeptide transporter OPT family	OPT oligopeptide transporter protein	AT5G55930.1
EM#4(Ventral)	AX-90409794	14	936707	2.41372e-05	0.0292129	0.264323	exon	Glyma.14G012400	Oligopeptide transporter OPT family	OPT oligopeptide transporter protein	AT5G55930.1
EM#4(Ventral)	AX-90394955	14	942070	4.40175e-05	0.0404359	0.264323	intron	Glyma.14G012500	Red chlorophyll catabolite reductase	Red chlorophyll catabolite reductase (RCC reductase)	AT4G37000.1
EM#4(Ventral)	AX-90361657	14	942182	1.36543e-05	0.0204805	0.265625	intron	Glyma.14G012500	Red chlorophyll catabolite reductase	Red chlorophyll catabolite reductase (RCC reductase)	AT4G37000.1
EM#4(Ventral)	AX-90389835	14	949571	9.57639e-06	0.0168612	0.270833	exon	Glyma.14G012600	SEC14 cytosolic factor family protein n=3 Tax=Populus trichocarpa RepID=B9GFY8_POPTR	CRAL/TRIO, N-terminal domain; CRAL/TRIO domain	AT1G55840.1
EM#4(Ventral)	AX-90433168	17	5405549	2.58222e-05	0.0303103	0.0611979	exon	Glyma.17G069100	mRNA, clone: RTFLUncharacterized protein1-Uncharacterized protein3-A18 n=2 Tax=Eutrema RepID=E4MVM1_THEHA	Fatty acid hydroxylase superfamily; WAX2 C-terminal domain	AT5G57800.1
EM#4(Ventral)	AX-90477171	20	35399994	5.06396e-05	0.0434493	0.467448	exon	Glyma.20G111900	High affinity cationic amino acid transporter	Amino acid permease	AT3G10600.1
EM#4(Ventral)	AX-90339089	1	53323032	7.61166e-05	0.0480069	0.201823	exon	Glyma.01G199400	Aluminum-activated malate transporter 12 n=2 Tax=Arabidopsis thaliana RepID=ALMTC_ARATH	Aluminium activated malate transporter	AT4G17970.1
EM#4(Ventral)	AX-90362108	1	53348097	7.65763e-05	0.0481172	0.207031	exon	Glyma.01G199700	Glycine cleavage system H protein, mitochondrial	Glycine cleavage H-protein	AT2G35370.1
EM#4(Ventral)	AX-90414091	1	53349589	7.54507e-05	0.0477651	0.205729	exon	Glyma.01G199700	Glycine cleavage system H protein, mitochondrial	Glycine cleavage H-protein	AT2G35370.1
EM#4(Ventral)	AX-90511713	6	16226618	6.67525e-05	0.0440744	0.481771	intron	Glyma.06G186400	ADP-glucose pyrophosphorylase family protein	Nucleotidyl transferase	AT1G74910.2
EM#4(Ventral)	AX-90471845	6	17682544	6.76149e-08	0.000184336	0.447917	intron	Glyma.06G196600	Zinc finger family protein	Zinc finger, C3HC4 type (RING finger); ATP-dependent protease La (LON) domain	AT1G18660.1
EM#4(Ventral)	AX-90484311	6	17771245	3.73314e-06	0.00543969	0.438802	exon	Glyma.06G196900	Cyclin-dependent kinase-like protein	Protein kinase domain	AT1G18670.1
EM#4(Ventral)	AX-90521146	6	17812012	2.25084e-05	0.0198154	0.171875	exon	Glyma.06G197100	F-box	F-box domain	AT3G06240.1
EM#4(Ventral)	AX-90442433	6	17812353	3.09341e-05	0.0252595	0.166667	exon	Glyma.06G197100	F-box	F-box domain	AT3G06240.1
EM#4(Ventral)	AX-90498422	6	17861148	2.24524e-05	0.0198154	0.174479	intergenic	intergenic
EM#4(Ventral)	AX-90402240	6	17874706	1.81397e-05	0.0174211	0.178385	intergenic	intergenic
EM#4(Ventral)	AX-90365784	6	17905233	2.88745e-05	0.0241613	0.174479	exon	Glyma.06G197200	Galactose oxidase	F-box associated; F-box domain	AT3G06240.1
EM#4(Ventral)	AX-90381077	6	17905316	7.37424e-05	0.0472289	0.177083	exon	Glyma.06G197200	Galactose oxidase	F-box associated; F-box domain	AT3G06240.1
EM#4(Ventral)	AX-90487733	6	17905504	5.71398e-05	0.03991	0.170573	exon	Glyma.06G197200	Galactose oxidase	F-box associated; F-box domain	AT3G06240.1
EM#4(Ventral)	AX-90385448	6	17970898	1.87722e-05	0.0177265	0.164062	intergenic	intergenic
EM#4(Ventral)	AX-90419981	6	17997824	1.3364e-05	0.0138963	0.169271	intron	Glyma.06G198000	T1K7.1 protein n=2 Tax=Arabidopsis thaliana RepID=Q9FZE6_ARATH	Plant protein of unknown function (DUF863)	AT1G26620.1
EM#4(Ventral)	AX-90316242	6	18007690	1.87722e-05	0.0177265	0.164062	intergenic	intergenic
EM#4(Ventral)	AX-90373144	6	18028329	1.2538e-05	0.0134131	0.197917	intergenic	intergenic
EM#4(Ventral)	AX-90418490	6	18033027	5.48493e-05	0.0388075	0.166667	intergenic	intergenic
EM#4(Ventral)	AX-90386661	6	18289424	4.18769e-06	0.00590892	0.255208	intron	Glyma.06G199800	SNF2 domain-containing protein	HNH endonuclease; Helicase conserved C-terminal domain	AT5G07810.1
EM#4(Ventral)	AX-90321866	6	18294984	5.6133e-06	0.00735508	0.492188	intron	Glyma.06G199800	SNF2 domain-containing protein	HNH endonuclease; Helicase conserved C-terminal domain	AT5G07810.1
EM#4(Ventral)	AX-90356217	6	18297743	6.60753e-06	0.00832157	0.481771	intergenic	intergenic
EM#4(Ventral)	AX-90401531	6	18302957	3.66439e-06	0.00538596	0.480469	intergenic	intergenic
EM#4(Ventral)	AX-90411309	6	18468936	2.52134e-05	0.0214159	0.411458	exon	Glyma.06G201100	Exocyst complex component	Exo70 exocyst complex subunit	AT5G58430.1
EM#4(Ventral)	AX-90373383	6	18516177	7.94121e-05	0.0489886	0.127604	intergenic	intergenic
EM#4(Ventral)	AX-90419243	6	18528151	1.01289e-07	0.000248126	0.463542	intergenic	intergenic
EM#4(Ventral)	AX-90412928	6	18573571	1.14546e-05	0.0126546	0.303385	intergenic	intergenic
EM#4(Ventral)	AX-90493810	6	18613102	1.2853e-05	0.0136636	0.309896	intron	Glyma.06G201700	RNA helicase family protein	Oligonucleotide/oligosaccharide-binding (OB)-fold; Helicase associated domain (HA2); DEAD/DEAH box helicase; Helicase conserved C-terminal domain	AT1G32490.1
EM#4(Ventral)	AX-90405192	6	18641000	4.49654e-06	0.0061792	0.316406	intergenic	intergenic
EM#4(Ventral)	AX-90413190	6	18713544	3.11177e-05	0.0252874	0.454427	exon	Glyma.06G202200	Heat shock protein	Clp amino terminal domain; ATPase family associated with various cellular activities (AAA); AAA domain (Cdc48 subfamily)	AT1G74310.1
EM#4(Ventral)	AX-90456805	6	18999090	7.98157e-05	0.0490585	0.265625	exon	Glyma.06G203200	ATP synthase subunit gamma	ATP synthase	AT2G33040.1
EM#4(Ventral)	AX-90477582	6	19025830	6.30541e-05	0.0424618	0.210938	exon	Glyma.06G203300	Phosphoserine phosphatase	haloacid dehalogenase-like hydrolase	AT1G18640.2
EM#4(Ventral)	AX-90448395	6	19027161	2.778e-05	0.0233612	0.242188	intron	Glyma.06G203300	Phosphoserine phosphatase	haloacid dehalogenase-like hydrolase	AT1G18640.2
EM#4(Ventral)	AX-90394851	6	19308422	9.46199e-06	0.0111065	0.322917	intron	Glyma.06G204600	Zinc finger CCCH domain-containing protein	NA	AT3G26850.2
EM#4(Ventral)	AX-90364270	6	19326511	5.48726e-05	0.0388075	0.31901	intron	Glyma.06G204800	F25I16.5 protein	Kelch motif; Kelch motif	AT1G18610.1
EM#4(Ventral)	AX-90501910	6	19332093	4.28222e-05	0.0330509	0.321615	exon	Glyma.06G204800	F25I16.5 protein	Kelch motif; Kelch motif	AT1G18610.1
EM#4(Ventral)	AX-90337783	6	44539514	1.56571e-05	0.0158472	0.386719	exon	Glyma.06G260300	Aldo/keto reductase	Aldo/keto reductase family	AT1G60710.1
EM#4(Ventral)	AX-90370563	6	44749808	6.11914e-06	0.00789546	0.479167	intron	Glyma.06G261200	Serine/threonine-protein kinase	S-locus glycoprotein family; PAN-like domain; D-mannose binding lectin; Protein tyrosine kinase	AT4G27290.1
EM#4(Ventral)	AX-90395502	6	44752520	3.89416e-06	0.00562583	0.463542	exon	Glyma.06G261200	Serine/threonine-protein kinase	S-locus glycoprotein family; PAN-like domain; D-mannose binding lectin; Protein tyrosine kinase	AT4G27290.1
EM#4(Ventral)	AX-90525394	6	44752875	8.2245e-06	0.0100737	0.446615	exon	Glyma.06G261200	Serine/threonine-protein kinase	S-locus glycoprotein family; PAN-like domain; D-mannose binding lectin; Protein tyrosine kinase	AT4G27290.1
EM#4(Ventral)	AX-90411944	6	44888656	4.22994e-06	0.00590892	0.46224	exon	Glyma.06G262000	Serine/threonine-protein kinase	S-locus glycoprotein family; D-mannose binding lectin; Protein tyrosine kinase; PAN-like domain	AT4G21380.1
EM#4(Ventral)	AX-90494773	6	44989808	7.1545e-07	0.00139001	0.427083	exon	Glyma.06G262600	Serine/threonine-protein kinase	PAN-like domain; Protein tyrosine kinase; D-mannose binding lectin	AT4G27290.1
EM#4(Ventral)	AX-90474686	6	45004442	6.26225e-05	0.0424618	0.47526	intergenic	intergenic
EM#4(Ventral)	AX-90420262	6	45054590	2.00274e-05	0.0184983	0.10026	intron	Glyma.06G263200	RNA recognition motif-containing protein	RNA recognition motif. (a.k.a. RRM, RBD, or RNP domain)	AT5G54580.1
EM#4(Ventral)	AX-90361794	6	45103977	2.97919e-05	0.0246846	0.486979	exon	Glyma.06G263700	Tir-nbs-lrr resistance protein	TIR domain	AT1G27180.1
EM#4(Ventral)	AX-90437788	6	45259816	4.65198e-05	0.0349473	0.36849	intergenic	intergenic
EM#4(Ventral)	AX-90415009	6	45298382	6.21891e-06	0.00796341	0.415365	intergenic	intergenic
EM#4(Ventral)	AX-90364172	6	45379105	6.62459e-05	0.0439114	0.375	exon	Glyma.06G265700	Rossmann-fold NAD(P)-binding domain-containing protein	NAD dependent epimerase/dehydratase family	AT4G27250.1
EM#4(Ventral)	AX-90386074	6	45393790	4.1997e-06	0.00590892	0.398438	intergenic	intergenic
EM#4(Ventral)	AX-90483118	6	45401210	4.38874e-05	0.0337191	0.417969	intergenic	intergenic
EM#4(Ventral)	AX-90483581	6	45406511	7.76912e-05	0.048313	0.421875	exon	Glyma.06G266000	Formin-like protein	Formin Homology 2 Domain	AT5G54650.2
EM#4(Ventral)	AX-90409930	8	6484189	3.64743e-05	0.0288093	0.141927	intron	Glyma.08G086000	Aspartate carbamoyltransferase 2, chloroplastic	Aspartate/ornithine carbamoyltransferase, carbamoyl-P binding domain; Aspartate/ornithine carbamoyltransferase, Asp/Orn binding domain	AT3G20330.1
EM#4(Ventral)	AX-90416731	8	6508150	5.46868e-05	0.0388075	0.141927	intron	Glyma.08G086100	Chromodomain-helicase-DNA-binding family protein	SNF2 family N-terminal domain; Helicase conserved C-terminal domain; PHD-finger; Domain of Unknown Function (DUF1087); Chromo (CHRromatin Organisation MOdifier) domain	AT5G44800.1
EM#4(Ventral)	AX-90361369	8	6508889	6.44957e-05	0.0432602	0.138021	intron	Glyma.08G086100	Chromodomain-helicase-DNA-binding family protein	SNF2 family N-terminal domain; Helicase conserved C-terminal domain; PHD-finger; Domain of Unknown Function (DUF1087); Chromo (CHRromatin Organisation MOdifier) domain	AT5G44800.1
EM#4(Ventral)	AX-90478258	8	6515563	7.33371e-05	0.0472289	0.136719	exon	Glyma.08G086100	Chromodomain-helicase-DNA-binding family protein	SNF2 family N-terminal domain; Helicase conserved C-terminal domain; PHD-finger; Domain of Unknown Function (DUF1087); Chromo (CHRromatin Organisation MOdifier) domain	AT5G44800.1
EM#4(Ventral)	AX-90314524	8	6531837	5.29539e-05	0.0379267	0.140625	exon	Glyma.08G086300	Potassium transporter n=3 Tax=Glycine RepID=K7L5K7_SOYBN	K+ potassium transporter	AT2G35060.1
EM#4(Ventral)	AX-90353297	8	6535905	4.69496e-05	0.0351141	0.141927	exon	Glyma.08G086300	Potassium transporter n=3 Tax=Glycine RepID=K7L5K7_SOYBN	K+ potassium transporter	AT2G35060.1
EM#4(Ventral)	AX-90511861	8	6538962	2.9969e-05	0.0247102	0.143229	intergenic	intergenic
EM#4(Ventral)	AX-90417298	8	6550649	5.29539e-05	0.0379267	0.140625	exon	Glyma.08G086600	ATP-and Zn(2+)-dependent metalloprotease 2	FtsH Extracellular; Peptidase family M41; ATPase family associated with various cellular activities (AAA)	AT2G30950.1
EM#4(Ventral)	AX-90469503	8	6555555	7.70846e-05	0.0482572	0.140625	exon	Glyma.08G086700	UTP--glucose-1-phosphate uridylyltransferase family protein	UTP--glucose-1-phosphate uridylyltransferase	AT1G31070.2
EM#4(Ventral)	AX-90382391	8	6561701	5.51199e-05	0.03882	0.143229	intron	Glyma.08G086700	UTP--glucose-1-phosphate uridylyltransferase family protein	UTP--glucose-1-phosphate uridylyltransferase	AT1G31070.2
EM#4(Ventral)	AX-90378551	8	7764871	2.9258e-05	0.0243617	0.479167	intron	Glyma.08G101100	Signal recognition particle subunit SRP72	SRP72 RNA-binding domain	AT1G67680.1
EM#4(Ventral)	AX-90307250	8	7793811	1.66172e-05	0.0163301	0.174479	intergenic	intergenic
EM#4(Ventral)	AX-90378833	8	7835434	2.17868e-05	0.0195846	0.229167	exon	Glyma.08G102100	3-oxoacyl-[acyl-carrier-protein] reductase	short chain dehydrogenase	AT1G24360.1
EM#4(Ventral)	AX-90409620	8	8110862	7.77454e-05	0.048313	0.0585938	intergenic	intergenic
EM#4(Ventral)	AX-90450745	8	8217088	1.97733e-05	0.0183901	0.0651042	intron	Glyma.08G106700	FK5Uncharacterized protein6-binding protein	FKBP-type peptidyl-prolyl cis-trans isomerase; Tetratricopeptide repeat	AT5G48570.1
EM#4(Ventral)	AX-90357050	8	8267782	4.64085e-05	0.0349473	0.0677083	exon	Glyma.08G107500	UDP-glucose flavonoid 7-O-glucosyltransferase	UDP-glucoronosyl and UDP-glucosyl transferase	AT4G15550.1
EM#4(Ventral)	AX-90405121	8	8267935	2.4797e-05	0.0211687	0.0664062	exon	Glyma.08G107500	UDP-glucose flavonoid 7-O-glucosyltransferase	UDP-glucoronosyl and UDP-glucosyl transferase	AT4G15550.1
EM#4(Ventral)	AX-90454482	8	8277679	4.64085e-05	0.0349473	0.0677083	exon	Glyma.08G107600	Indole-3-acetate beta-glucosyltransferase	UDP-glucoronosyl and UDP-glucosyl transferase	AT4G15550.1
EM#4(Ventral)	AX-90445471	8	8288351	4.64085e-05	0.0349473	0.0677083	exon	Glyma.08G107700	Leucine-rich repeat receptor-like kinase n=2 Tax=Glycine max RepID=E2GLM8_SOYBN	Protein kinase domain; Leucine Rich Repeat; Leucine rich repeat N-terminal domain	AT3G23750.1
EM#4(Ventral)	AX-90459288	8	8997393	7.85831e-05	0.0486548	0.0742188	intergenic	intergenic
EM#4(Ventral)	AX-90471710	8	9020929	4.79713e-06	0.0065391	0.111979	exon	Glyma.08G117000	Leucine-rich repeat receptor-like protein kinase	Leucine Rich Repeat; Protein tyrosine kinase	AT5G45800.1
EM#4(Ventral)	AX-90519237	8	9151650	7.42628e-05	0.0472289	0.0872396	intron	Glyma.08G118400	UOS1	NmrA-like family; Complex I intermediate-associated protein 30 (CIA30)	AT4G18810.1
EM#4(Ventral)	AX-90407310	8	11394472	7.36199e-05	0.0472289	0.292969	intron	Glyma.08G148800	Homeobox-leucine zipper protein HAT14	Homeobox associated leucine zipper; Homeobox domain	AT5G06710.1
EM#4(Ventral)	AX-90395282	9	2324259	4.19444e-05	0.0326718	0.316406	exon	Glyma.09G028300	FAD-binding domain-containing family protein	Berberine and berberine like ; FAD binding domain	AT1G30700.1
EM#4(Ventral)	AX-90429312	9	2367269	3.24087e-05	0.0261441	0.315104	intron	Glyma.09G028800	Toprim domain-containing family protein	Toprim domain	AT1G30680.1
EM#4(Ventral)	AX-90409762	9	2393625	6.196e-05	0.0424007	0.34375	intron	Glyma.09G029300	MYB transcription factor MYB55	linker histone H1 and H5 family; Myb-like DNA-binding domain	AT1G49950.1
EM#4(Ventral)	AX-90485734	9	2394761	6.28649e-05	0.0424618	0.342448	intron	Glyma.09G029300	MYB transcription factor MYB55	linker histone H1 and H5 family; Myb-like DNA-binding domain	AT1G49950.1
EM#4(Ventral)	AX-90426109	9	45887390	5.83924e-05	0.0404506	0.346354	intron	Glyma.09G236500	Esterase ydiI	Thioesterase superfamily	AT1G48320.1
EM#4(Ventral)	AX-90349979	9	45891757	2.18987e-05	0.0195846	0.341146	intron	Glyma.09G236600	Lipoate protein ligase-like protein	Biotin/lipoate A/B protein ligase family	AT3G29010.1
EM#4(Ventral)	AX-90408149	9	45892464	7.40992e-05	0.0472289	0.341146	intron	Glyma.09G236600	Lipoate protein ligase-like protein	Biotin/lipoate A/B protein ligase family	AT3G29010.1
EM#4(Ventral)	AX-90525331	9	45893032	2.15852e-05	0.0195576	0.355469	intron	Glyma.09G236600	Lipoate protein ligase-like protein	Biotin/lipoate A/B protein ligase family	AT3G29010.1
EM#4(Ventral)	AX-90458658	9	45896540	7.05888e-05	0.0460675	0.348958	exon	Glyma.09G236700	Pentatricopeptide repeat protein	PPR repeat	AT5G39680.1
EM#4(Ventral)	AX-90453557	9	45898507	7.05888e-05	0.0460675	0.348958	intergenic	intergenic
EM#4(Ventral)	AX-90380918	9	46163732	4.82716e-05	0.0359438	0.295573	intron	Glyma.09G239100	Transcription factor style2.1	Helix-loop-helix DNA-binding domain	AT3G28857.1
EM#4(Ventral)	AX-90487851	9	46194227	6.08938e-05	0.0420113	0.4375	intergenic	intergenic
EM#4(Ventral)	AX-90399968	9	46218860	6.14647e-05	0.0422327	0.433594	intron	Glyma.09G239800	Aldose 1-epimerase	Aldose 1-epimerase	AT5G15140.1
EM#4(Ventral)	AX-90524073	9	46522279	1.71406e-05	0.0166508	0.407552	exon	Glyma.09G242900	Kinase family protein	Protein kinase domain	AT2G44830.1
EM#4(Ventral)	AX-90402271	13	31171299	3.01262e-05	0.0247193	0.477865	exon	Glyma.13G197600	Response regulator receiver	Response regulator receiver domain	AT2G41310.1
EM#4(Ventral)	AX-90477516	13	31171347	3.58793e-05	0.0284723	0.47526	exon	Glyma.13G197600	Response regulator receiver	Response regulator receiver domain	AT2G41310.1
EM#4(Ventral)	AX-90460271	14	774134	5.21579e-05	0.0378375	0.122396	exon	Glyma.14G010000	Nuclear transcription factor Y subunit n=5 Tax=Medicago truncatula RepID=G7IYA4_MEDTR	CCAAT-binding transcription factor (CBF-B/NF-YA) subunit B	AT3G20910.1
Gray	AX-90308234	6	18324634	1.1179e-05	0.0356521	0.425781	exon	Glyma.06G200100	SNAP33	SNARE domain	AT5G61210.1
Gray	AX-90437224	6	18325176	1.15806e-05	0.0357287	0.424479	intron	Glyma.06G200100	SNAP33	SNARE domain	AT5G61210.1
Gray	AX-90432942	6	18735371	1.06761e-10	3.60911e-06	0.494792	intron	Glyma.06G202300	Flavonoid 3'-hydroxylase n=3 Tax=Glycine max RepID=Q8W3Y5_SOYBN	Cytochrome P450	AT5G07990.1
Gray	AX-90339306	6	18754136	2.20434e-06	0.0143306	0.351562	intergenic	intergenic
Gray	AX-90516549	6	18789793	3.44491e-06	0.0194096	0.360677	intergenic	intergenic
Gray	AX-90337963	6	18796164	9.21312e-06	0.0317811	0.36849	intergenic	intergenic
Gray	AX-90325751	6	18826029	4.19511e-06	0.0208556	0.363281	intron	Glyma.06G202500	RNA helicase n=2 Tax=Arabidopsis thaliana RepID=Q9FNQ1_ARATH	Sec63 Brl domain; DEAD/DEAH box helicase; Helicase conserved C-terminal domain	AT5G61140.2
Gray	AX-90363906	6	18854552	1.85625e-05	0.0468295	0.371094	intron	Glyma.06G202500	RNA helicase n=2 Tax=Arabidopsis thaliana RepID=Q9FNQ1_ARATH	Sec63 Brl domain; DEAD/DEAH box helicase; Helicase conserved C-terminal domain	AT5G61140.2
Gray	AX-90450832	6	18889549	1.65731e-05	0.0430972	0.360677	intergenic	intergenic
Gray	AX-90417099	6	18898910	1.26376e-05	0.0364225	0.358073	intergenic	intergenic
Gray	AX-90406069	6	18909332	1.18855e-05	0.0357287	0.348958	intergenic	intergenic
Gray	AX-90513480	6	19029221	9.87319e-06	0.0327225	0.4375	exon	Glyma.06G203300	Phosphoserine phosphatase	haloacid dehalogenase-like hydrolase	AT1G18640.2
Gray	AX-90464709	6	19151973	6.39555e-06	0.0265287	0.361979	exon	Glyma.06G204000	Uncharacterized protein	NA	AT1G74220.1
Gray	AX-90501481	6	19158591	5.21871e-06	0.0226182	0.341146	intron	Glyma.06G204100	Ninja-family protein AFP3	Protein of unknown function (DUF1675)	AT3G29575.4
Gray	AX-90369816	6	19251651	6.90744e-08	0.0012683	0.451823	exon	Glyma.06G204400	Uncharacterized protein	NA	AT1G74160.1
Gray	AX-90464328	6	44989679	8.95641e-06	0.0315393	0.484375	exon	Glyma.06G262600	Serine/threonine-protein kinase	PAN-like domain; Protein tyrosine kinase; D-mannose binding lectin	AT4G27290.1
Gray	AX-90350292	6	45046911	4.72517e-06	0.0217429	0.47526	intron	Glyma.06G263100	Linamarase family protein	Glycosyl hydrolase family 1	AT5G54570.1
Gray	AX-90463462	6	45055870	1.92872e-05	0.0479423	0.454427	exon	Glyma.06G263200	RNA recognition motif-containing protein	RNA recognition motif. (a.k.a. RRM, RBD, or RNP domain)	AT5G54580.1
Gray	AX-90518072	6	45172124	4.12754e-06	0.0208556	0.463542	intergenic	intergenic
Gray	AX-90342278	6	45233121	4.36026e-06	0.0210573	0.490885	exon	Glyma.06G265000	TIR-NBS-LRR type disease resistance protein n=2 Tax=Glycine max RepID=C6ZS29_SOYBN	TIR domain; Leucine Rich Repeat; NB-ARC domain	AT1G69550.1
Gray	AX-90477513	6	45233154	1.1648e-05	0.0357287	0.454427	exon	Glyma.06G265000	TIR-NBS-LRR type disease resistance protein n=2 Tax=Glycine max RepID=C6ZS29_SOYBN	TIR domain; Leucine Rich Repeat; NB-ARC domain	AT1G69550.1
Gray	AX-90361555	6	45275600	7.51797e-07	0.00705971	0.498698	intron	Glyma.06G265300	Helicase-like protein	PIF1-like helicase	AT3G51690.1
Gray	AX-90360652	6	45291465	3.86672e-06	0.0204245	0.4375	intergenic	intergenic
Gray	AX-90464411	6	45344497	2.63473e-06	0.0155214	0.466146	exon	Glyma.06G265500	GRAS family transcription factor	GRAS domain family	AT5G48150.2
Gray	AX-90331599	6	45393446	9.59401e-06	0.0324331	0.484375	intergenic	intergenic
Gray	AX-90502388	6	45396516	1.27135e-05	0.0364225	0.424479	intron	Glyma.06G265900	Ac-like transposase THELMA13	hAT family C-terminal dimerisation region	AT3G42170.1
Gray	AX-90483118	6	45401210	1.96541e-05	0.0481462	0.417969	intergenic	intergenic
Gray	AX-90449714	6	45431458	1.49038e-05	0.0412977	0.420573	intergenic	intergenic
Gray	AX-90366485	6	45467208	1.93606e-06	0.0130899	0.438802	intergenic	intergenic
Gray	AX-90494860	6	45469437	2.60826e-06	0.0155214	0.459635	exon	Glyma.06G266600	Uncharacterized protein	NA	NA
Gray	AX-90436501	6	45480067	3.59599e-06	0.0196072	0.447917	intron	Glyma.06G266800	Transcription factor ILR3	Helix-loop-helix DNA-binding domain	AT5G54680.1
Gray	AX-90502494	6	45480792	6.59184e-06	0.0265287	0.434896	intron	Glyma.06G266800	Transcription factor ILR3	Helix-loop-helix DNA-binding domain	AT5G54680.1
Gray	AX-90512144	8	7726019	8.37385e-07	0.00731179	0.376302	exon	Glyma.08G100700	RING finger protein	NA	AT1G24440.1
Gray	AX-90355744	8	7728044	6.58729e-06	0.0265287	0.369792	exon	Glyma.08G100700	RING finger protein	NA	AT1G24440.1
Gray	AX-90433738	8	7879896	1.51986e-05	0.0414353	0.255208	exon	Glyma.08G102600	Kinase family protein	Protein kinase domain	AT1G67580.2
Gray	AX-90342704	8	7888960	8.17237e-06	0.0300295	0.25651	intron	Glyma.08G102900	Lipoxygenase	Lipoxygenase; PLAT/LH2 domain	AT1G67560.1
Gray	AX-90434204	8	7938407	7.56458e-06	0.0289965	0.364583	intron	Glyma.08G103300	Zn-dependent exopeptidase-like protein	Peptidase family M28	AT1G67420.2
Gray	AX-90432295	8	7943527	6.75866e-06	0.0265675	0.358073	intron	Glyma.08G103300	Zn-dependent exopeptidase-like protein	Peptidase family M28	AT1G67420.2
Gray	AX-90323422	8	8190124	7.00605e-07	0.00705971	0.0963542	exon	Glyma.08G106000	Glutamyl-tRNA(Gln) amidotransferase subunit A	Amidase	AT4G34880.1
Gray	AX-90358839	8	8190340	1.2809e-06	0.00902114	0.0950521	exon	Glyma.08G106000	Glutamyl-tRNA(Gln) amidotransferase subunit A	Amidase	AT4G34880.1
Gray	AX-90328549	8	8190497	2.66299e-06	0.0155214	0.104167	intron	Glyma.08G106000	Glutamyl-tRNA(Gln) amidotransferase subunit A	Amidase	AT4G34880.1
Gray	AX-90515906	8	8191743	7.00605e-07	0.00705971	0.0963542	intron	Glyma.08G106000	Glutamyl-tRNA(Gln) amidotransferase subunit A	Amidase	AT4G34880.1
Gray	AX-90468280	8	8192436	7.00605e-07	0.00705971	0.0963542	exon	Glyma.08G106000	Glutamyl-tRNA(Gln) amidotransferase subunit A	Amidase	AT4G34880.1
Gray	AX-90406118	8	8198079	9.9493e-07	0.00731179	0.09375	exon	Glyma.08G106300	RNA recognition domain-containing protein WTF1	Plant organelle RNA recognition domain	AT5G21970.1
Gray	AX-90424770	8	8200063	9.9493e-07	0.00731179	0.09375	exon	Glyma.08G106400	Kinesin-like protein KIF15	Kinesin motor domain; Kinesin-related	AT3G23670.2
Gray	AX-90453369	8	8202907	7.00605e-07	0.00705971	0.0963542	exon	Glyma.08G106400	Kinesin-like protein KIF15	Kinesin motor domain; Kinesin-related	AT3G23670.2
Gray	AX-90406348	8	8204715	7.28372e-07	0.00705971	0.0989583	intron	Glyma.08G106400	Kinesin-like protein KIF15	Kinesin motor domain; Kinesin-related	AT3G23670.2
Gray	AX-90318900	8	8228424	9.9493e-07	0.00731179	0.09375	exon	Glyma.08G106900	Uncharacterized protein	NA	AT3G57450.1
Gray	AX-90315525	8	8242850	7.71969e-06	0.0289965	0.0963542	intron	Glyma.08G107200	Chloroplast inner membrane import protein Tic22	Tic22-like family	AT3G23710.1
Gray	AX-90400520	8	8243491	4.78184e-06	0.0217429	0.0989583	intron	Glyma.08G107200	Chloroplast inner membrane import protein Tic22	Tic22-like family	AT3G23710.1
Gray	AX-90421506	8	8300622	1.34665e-05	0.037937	0.386719	intron	Glyma.08G107800	Aspartokinase-homoserine dehydrogenase	Homoserine dehydrogenase, NAD binding domain; Homoserine dehydrogenase; ACT domain; Amino acid kinase family	AT4G19710.2
Gray	AX-90445479	8	8308098	8.72159e-06	0.0313658	0.394531	exon	Glyma.08G107900	Histone H3	Core histone H2A/H2B/H3/H4	AT5G65360.1
Gray	AX-90324909	8	8312290	1.64812e-05	0.0430972	0.389323	intron	Glyma.08G108000	Selenium binding protein (Fragment)	56kDa selenium binding protein (SBP56)	AT4G14040.1
Gray	AX-90323667	8	8380062	1.61602e-05	0.0430972	0.0859375	intergenic	intergenic
Gray	AX-90460061	8	8381764	4.88813e-06	0.0217429	0.09375	exon	Glyma.08G109100	UDP-D-glucuronic acid 4-epimerase	NAD dependent epimerase/dehydratase family	AT3G23820.1
Gray	AX-90358201	8	8390797	1.06862e-13	4.51567e-09	0.153646	exon	Glyma.08G109300	Chalcone synthase	Chalcone and stilbene synthases, C-terminal domain; Chalcone and stilbene synthases, N-terminal domain	AT5G13930.1
Gray	AX-90314422	8	8392292	2.67475e-07	0.00376756	0.0859375	exon	Glyma.08G109400	Chalcone synthase 1 n=5 Tax=Glycine max RepID=CHS1_SOYBN	Chalcone and stilbene synthases, N-terminal domain; Chalcone and stilbene synthases, C-terminal domain	AT5G13930.1
Gray	AX-90313654	8	8400595	1.13266e-08	0.000273501	0.0989583	intergenic	intergenic
Gray	AX-90405705	8	8420033	9.65708e-07	0.00731179	0.0820312	exon	Glyma.08G109700	DnaJ-like protein n=2 Tax=Glycine max RepID=A5A6Y4_SOYBN	DnaJ domain	AT4G13830.2
Gray	AX-90499710	8	8507407	6.30701e-09	0.000177677	0.0742188	intergenic	intergenic
Gray	AX-90483191	8	8509775	1.39494e-08	0.000294729	0.0911458	exon	Glyma.08G110600	Uncharacterized protein	NA	NA
Gray	AX-90510035	8	8651261	1.01742e-05	0.0330717	0.09375	intergenic	intergenic
Gray	AX-90344346	8	9001115	1.13325e-07	0.00174138	0.19401	intron	Glyma.08G116700	Myb family transcription factor APL	Myb-like DNA-binding domain	AT2G38300.1
Gray	AX-90334543	8	9038421	7.50351e-08	0.0012683	0.1875	exon	Glyma.08G117200	GSK3/SHAGGY-LIKE protein KINASE 1	Protein kinase domain	AT4G18710.1
Gray	AX-90368152	8	9054741	3.65361e-15	2.05854e-10	0.259115	exon	Glyma.08G117400	Pentatricopeptide repeat-containing protein	PPR repeat	AT4G18750.1
Gray	AX-90305591	8	9056324	3.45219e-15	2.05854e-10	0.265625	exon	Glyma.08G117400	Pentatricopeptide repeat-containing protein	PPR repeat	AT4G18750.1
Gray	AX-90324818	8	9068379	2.08502e-05	0.0496375	0.109375	intron	Glyma.08G117500	Cellulose synthase	Cellulose synthase	AT4G18780.1
Gray	AX-90437113	8	9076006	1.27379e-15	2.05854e-10	0.260417	intron	Glyma.08G117600	Cellulose synthase	WD domain, G-beta repeat	AT5G45760.1
Gray	AX-90470347	8	9094556	2.08502e-05	0.0496375	0.109375	intron	Glyma.08G117900	Pentatricopeptide repeat-containing protein	Uncharacterized ACR, COG1399	AT3G19810.1
Gray	AX-90328666	8	9107321	1.20485e-05	0.0357287	0.472656	intergenic	intergenic
Gray	AX-90323287	9	2089627	1.80102e-05	0.0461247	0.216146	intergenic	intergenic
HilumEM	AX-90370027	4	46587701	1.68009e-05	0.0225695	0.155102	intron	Glyma.04G194200	4-coumarate-coa ligase	AMP-binding enzyme	AT5G63380.1
HilumEM	AX-90513901	4	46587949	3.36025e-05	0.0368815	0.161224	intron	Glyma.04G194200	4-coumarate-coa ligase	AMP-binding enzyme	AT5G63380.1
HilumEM	AX-90378284	4	46589588	1.68009e-05	0.0225695	0.155102	exon	Glyma.04G194200	4-coumarate-coa ligase	AMP-binding enzyme	AT5G63380.1
HilumEM	AX-90428458	4	46591298	4.81063e-06	0.00968014	0.14898	intron	Glyma.04G194200	4-coumarate-coa ligase	AMP-binding enzyme	AT5G63380.1
HilumEM	AX-90392992	4	46591680	1.48985e-05	0.0213412	0.155102	intron	Glyma.04G194200	4-coumarate-coa ligase	AMP-binding enzyme	AT5G63380.1
HilumEM	AX-90356251	4	46592557	3.07711e-05	0.0346745	0.161224	intron	Glyma.04G194200	4-coumarate-coa ligase	AMP-binding enzyme	AT5G63380.1
HilumEM	AX-90518776	4	46602600	2.35534e-05	0.0281346	0.144898	intergenic	intergenic
HilumEM	AX-90380709	4	46710071	2.2482e-05	0.0275423	0.159184	exon	Glyma.04G195200	Chromatin remodeling complex subunit	SWIB/MDM2 domain	AT5G14170.1
HilumEM	AX-90319628	4	46710315	4.57391e-05	0.0468556	0.155102	exon	Glyma.04G195200	Chromatin remodeling complex subunit	SWIB/MDM2 domain	AT5G14170.1
HilumEM	AX-90305381	4	46807590	1.6732e-05	0.0225695	0.132653	intron	Glyma.04G196200	Nuclear transcription factor Y subunit C-1	Histone-like transcription factor (CBF/NF-Y) and archaeal histone	AT3G48590.1
HilumEM	AX-90471845	6	17682544	3.41348e-05	0.0372242	0.479592	intron	Glyma.06G196600	Zinc finger family protein	Zinc finger, C3HC4 type (RING finger); ATP-dependent protease La (LON) domain	AT1G18660.1
HilumEM	AX-90503962	6	17791370	8.72141e-06	0.0148905	0.420408	intergenic	intergenic
HilumEM	AX-90521146	6	17812012	3.39266e-06	0.00716818	0.161224	exon	Glyma.06G197100	F-box	F-box domain	AT3G06240.1
HilumEM	AX-90442433	6	17812353	1.60784e-06	0.00418109	0.157143	exon	Glyma.06G197100	F-box	F-box domain	AT3G06240.1
HilumEM	AX-90498422	6	17861148	1.60156e-05	0.0223726	0.161224	intergenic	intergenic
HilumEM	AX-90402240	6	17874706	6.01022e-06	0.0112877	0.167347	intergenic	intergenic
HilumEM	AX-90365784	6	17905233	6.22154e-06	0.0115562	0.163265	exon	Glyma.06G197200	Galactose oxidase	F-box associated; F-box domain	AT3G06240.1
HilumEM	AX-90381077	6	17905316	1.3386e-05	0.0212802	0.165306	exon	Glyma.06G197200	Galactose oxidase	F-box associated; F-box domain	AT3G06240.1
HilumEM	AX-90487733	6	17905504	2.87581e-06	0.0063129	0.161224	exon	Glyma.06G197200	Galactose oxidase	F-box associated; F-box domain	AT3G06240.1
HilumEM	AX-90385448	6	17970898	2.10144e-06	0.00486578	0.153061	intergenic	intergenic
HilumEM	AX-90419981	6	17997824	4.4291e-06	0.00901979	0.157143	intron	Glyma.06G198000	T1K7.1 protein n=2 Tax=Arabidopsis thaliana RepID=Q9FZE6_ARATH	Plant protein of unknown function (DUF863)	AT1G26620.1
HilumEM	AX-90316242	6	18007690	2.10144e-06	0.00486578	0.153061	intergenic	intergenic
HilumEM	AX-90373144	6	18028329	4.08301e-07	0.0014378	0.181633	intergenic	intergenic
HilumEM	AX-90418490	6	18033027	2.00381e-06	0.00481475	0.155102	intergenic	intergenic
HilumEM	AX-90439116	6	18040139	1.24947e-06	0.00351992	0.495918	exon	Glyma.06G198300	RWP-RK domain-containing protein	RWP-RK domain	NA
HilumEM	AX-90357784	6	18063076	7.71491e-07	0.00250776	0.493878	exon	Glyma.06G198600	Ankyrin repeat domain-containing protein n=2 Tax=Medicago truncatula RepID=D3J163_MEDTR	Ankyrin repeat	AT2G03430.1
HilumEM	AX-90501065	6	18218190	9.75145e-07	0.00291435	0.495918	intergenic	intergenic
HilumEM	AX-90515225	6	18264762	5.2407e-06	0.0103003	0.114286	intergenic	intergenic
HilumEM	AX-90392338	6	18264906	7.71491e-07	0.00250776	0.493878	intergenic	intergenic
HilumEM	AX-90349012	6	18266324	1.95074e-07	0.000785069	0.269388	exon	Glyma.06G199700	Remorin family protein	Remorin, C-terminal region	AT5G61280.1
HilumEM	AX-90386661	6	18289424	2.00847e-05	0.0255254	0.202041	intron	Glyma.06G199800	SNF2 domain-containing protein	HNH endonuclease; Helicase conserved C-terminal domain	AT5G07810.1
HilumEM	AX-90442397	6	18290806	8.58633e-07	0.00268765	0.495918	exon	Glyma.06G199800	SNF2 domain-containing protein	HNH endonuclease; Helicase conserved C-terminal domain	AT5G07810.1
HilumEM	AX-90336300	6	18300718	2.36925e-05	0.0281346	0.2	intergenic	intergenic
HilumEM	AX-90345087	6	18303578	2.37824e-05	0.0281346	0.202041	intergenic	intergenic
HilumEM	AX-90314604	6	18313031	1.05938e-07	0.000552566	0.481633	intergenic	intergenic
HilumEM	AX-90308234	6	18324634	3.32924e-10	1.39345e-05	0.365306	exon	Glyma.06G200100	SNAP33	SNARE domain	AT5G61210.1
HilumEM	AX-90437224	6	18325176	3.50345e-10	1.39345e-05	0.363265	intron	Glyma.06G200100	SNAP33	SNARE domain	AT5G61210.1
HilumEM	AX-90423883	6	18355852	9.82783e-07	0.00291435	0.3	intergenic	intergenic
HilumEM	AX-90460599	6	18423798	3.19869e-05	0.0357125	0.161224	intergenic	intergenic
HilumEM	AX-90337637	6	18469432	8.4443e-08	0.000502658	0.487755	exon	Glyma.06G201100	Exocyst complex component	Exo70 exocyst complex subunit	AT5G58430.1
HilumEM	AX-90431874	6	18484675	4.00091e-07	0.0014378	0.493878	intergenic	intergenic
HilumEM	AX-90332662	6	18513340	1.58805e-07	0.00068827	0.497959	intergenic	intergenic
HilumEM	AX-90373383	6	18516177	1.35778e-05	0.0212802	0.0959184	intergenic	intergenic
HilumEM	AX-90412928	6	18573571	1.46189e-05	0.0213412	0.271429	intergenic	intergenic
HilumEM	AX-90493810	6	18613102	2.38022e-05	0.0281346	0.277551	intron	Glyma.06G201700	RNA helicase family protein	Oligonucleotide/oligosaccharide-binding (OB)-fold; Helicase associated domain (HA2); DEAD/DEAH box helicase; Helicase conserved C-terminal domain	AT1G32490.1
HilumEM	AX-90405192	6	18641000	1.46011e-05	0.0213412	0.277551	intergenic	intergenic
HilumEM	AX-90371550	6	18658898	4.09656e-05	0.0432771	0.106122	exon	Glyma.06G202000	Dentin sialophosphoprotein	NA	AT5G07980.1
HilumEM	AX-90486596	6	18662573	4.00165e-05	0.0425403	0.112245	exon	Glyma.06G202000	Dentin sialophosphoprotein	NA	AT5G07980.1
HilumEM	AX-90312407	6	18664144	2.45051e-05	0.0287642	0.110204	exon	Glyma.06G202000	Dentin sialophosphoprotein	NA	AT5G07980.1
HilumEM	AX-90524510	6	18713904	5.19354e-06	0.0103003	0.261224	exon	Glyma.06G202200	Heat shock protein	Clp amino terminal domain; ATPase family associated with various cellular activities (AAA); AAA domain (Cdc48 subfamily)	AT1G74310.1
HilumEM	AX-90310321	6	18731159	2.51135e-06	0.00565984	0.189796	exon	Glyma.06G202300	Flavonoid 3'-hydroxylase n=3 Tax=Glycine max RepID=Q8W3Y5_SOYBN	Cytochrome P450	AT5G07990.1
HilumEM	AX-90392102	6	18731550	7.68882e-07	0.00250776	0.308163	exon	Glyma.06G202300	Flavonoid 3'-hydroxylase n=3 Tax=Glycine max RepID=Q8W3Y5_SOYBN	Cytochrome P450	AT5G07990.1
HilumEM	AX-90432942	6	18735371	1.61498e-11	2.72976e-06	0.422449	intron	Glyma.06G202300	Flavonoid 3'-hydroxylase n=3 Tax=Glycine max RepID=Q8W3Y5_SOYBN	Cytochrome P450	AT5G07990.1
HilumEM	AX-90339306	6	18754136	4.12195e-10	1.39345e-05	0.285714	intergenic	intergenic
HilumEM	AX-90516549	6	18789793	6.73189e-10	1.42235e-05	0.297959	intergenic	intergenic
HilumEM	AX-90337963	6	18796164	4.52616e-09	4.25026e-05	0.308163	intergenic	intergenic
HilumEM	AX-90325751	6	18826029	6.36243e-10	1.42235e-05	0.297959	intron	Glyma.06G202500	RNA helicase n=2 Tax=Arabidopsis thaliana RepID=Q9FNQ1_ARATH	Sec63 Brl domain; DEAD/DEAH box helicase; Helicase conserved C-terminal domain	AT5G61140.2
HilumEM	AX-90363906	6	18854552	6.79218e-09	6.04246e-05	0.310204	intron	Glyma.06G202500	RNA helicase n=2 Tax=Arabidopsis thaliana RepID=Q9FNQ1_ARATH	Sec63 Brl domain; DEAD/DEAH box helicase; Helicase conserved C-terminal domain	AT5G61140.2
HilumEM	AX-90450832	6	18889549	1.83656e-10	1.39345e-05	0.308163	intergenic	intergenic
HilumEM	AX-90417099	6	18898910	1.16065e-09	2.06471e-05	0.293878	intergenic	intergenic
HilumEM	AX-90406069	6	18909332	3.09337e-09	3.48578e-05	0.283673	intergenic	intergenic
HilumEM	AX-90477617	6	18929964	2.76345e-05	0.0317755	0.102041	intergenic	intergenic
HilumEM	AX-90341921	6	18981407	7.98583e-07	0.00254685	0.17551	exon	Glyma.06G203100	Zinc ion binding protein	NA	AT5G61090.1
HilumEM	AX-90470142	6	18996905	8.62407e-08	0.000502658	0.322449	intron	Glyma.06G203200	ATP synthase subunit gamma	ATP synthase	AT2G33040.1
HilumEM	AX-90456805	6	18999090	7.68107e-06	0.0135765	0.236735	exon	Glyma.06G203200	ATP synthase subunit gamma	ATP synthase	AT2G33040.1
HilumEM	AX-90340142	6	19005435	1.42305e-06	0.00387068	0.0897959	intergenic	intergenic
HilumEM	AX-90467969	6	19018019	3.21148e-05	0.0357125	0.3	intergenic	intergenic
HilumEM	AX-90477582	6	19025830	5.49517e-06	0.0104388	0.189796	exon	Glyma.06G203300	Phosphoserine phosphatase	haloacid dehalogenase-like hydrolase	AT1G18640.2
HilumEM	AX-90363853	6	19026285	3.19155e-06	0.00691617	0.228571	intron	Glyma.06G203300	Phosphoserine phosphatase	haloacid dehalogenase-like hydrolase	AT1G18640.2
HilumEM	AX-90448395	6	19027161	1.46558e-06	0.00387068	0.226531	intron	Glyma.06G203300	Phosphoserine phosphatase	haloacid dehalogenase-like hydrolase	AT1G18640.2
HilumEM	AX-90513480	6	19029221	2.26624e-07	0.000851241	0.37551	exon	Glyma.06G203300	Phosphoserine phosphatase	haloacid dehalogenase-like hydrolase	AT1G18640.2
HilumEM	AX-90500862	6	19081958	1.75012e-06	0.0044821	0.234694	exon	Glyma.06G203700	Emb|CAB62613.1	NA	AT5G61040.1
HilumEM	AX-90523855	6	19083132	2.31617e-06	0.00529052	0.238776	intron	Glyma.06G203700	Emb|CAB62613.1	NA	AT5G61040.1
HilumEM	AX-90367753	6	19083645	1.94467e-06	0.00481475	0.232653	exon	Glyma.06G203700	Emb|CAB62613.1	NA	AT5G61040.1
HilumEM	AX-90461294	6	19084770	3.28905e-06	0.00703723	0.234694	exon	Glyma.06G203700	Emb|CAB62613.1	NA	AT5G61040.1
HilumEM	AX-90331390	6	19093664	7.74825e-08	0.000494746	0.328571	intron	Glyma.06G203800	28 kDa ribonucleoprotein	RNA recognition motif. (a.k.a. RRM, RBD, or RNP domain)	AT1G74230.1
HilumEM	AX-90410415	6	19116672	4.09392e-08	0.00031454	0.187755	exon	Glyma.06G203900	Exocyst complex component	Exo70 exocyst complex subunit	AT5G61010.2
HilumEM	AX-90319911	6	19117588	1.99776e-07	0.000785296	0.0897959	exon	Glyma.06G203900	Exocyst complex component	Exo70 exocyst complex subunit	AT5G61010.2
HilumEM	AX-90426714	6	19117966	9.66323e-07	0.00291435	0.202041	exon	Glyma.06G203900	Exocyst complex component	Exo70 exocyst complex subunit	AT5G61010.2
HilumEM	AX-90464709	6	19151973	1.21082e-08	0.000102331	0.322449	exon	Glyma.06G204000	Uncharacterized protein	NA	AT1G74220.1
HilumEM	AX-90501481	6	19158591	2.22113e-07	0.000851241	0.261224	intron	Glyma.06G204100	Ninja-family protein AFP3	Protein of unknown function (DUF1675)	AT3G29575.4
HilumEM	AX-90349063	6	19171023	3.50942e-06	0.00723402	0.161224	exon	Glyma.06G204200	DUF1118-domain-containing protein	Protein of unknown function (DUF1118)	AT5G08050.1
HilumEM	AX-90331816	6	19184228	1.05938e-05	0.0175554	0.289796	intergenic	intergenic
HilumEM	AX-90369816	6	19251651	7.62922e-06	0.0135765	0.342857	exon	Glyma.06G204400	Uncharacterized protein	NA	AT1G74160.1
HilumEM	AX-90429501	6	19300983	1.48604e-05	0.0213412	0.102041	intergenic	intergenic
HilumEM	AX-90380569	6	44723816	4.67732e-05	0.0476264	0.406122	exon	Glyma.06G261100	Serine/threonine-protein kinase n=2 Tax=Glycine max RepID=I1KEBUncharacterized protein_SOYBN	PAN-like domain; D-mannose binding lectin; S-locus glycoprotein family; Protein tyrosine kinase	AT4G27290.1
HilumEM	AX-90370563	6	44749808	2.16804e-05	0.0273477	0.430612	intron	Glyma.06G261200	Serine/threonine-protein kinase	S-locus glycoprotein family; PAN-like domain; D-mannose binding lectin; Protein tyrosine kinase	AT4G27290.1
HilumEM	AX-90434204	8	7938407	2.66142e-05	0.0308119	0.434694	intron	Glyma.08G103300	Zn-dependent exopeptidase-like protein	Peptidase family M28	AT1G67420.2
HilumEM	AX-90432295	8	7943527	3.91186e-05	0.041849	0.432653	intron	Glyma.08G103300	Zn-dependent exopeptidase-like protein	Peptidase family M28	AT1G67420.2
HilumEM	AX-90421506	8	8300622	1.14418e-07	0.000552566	0.395918	intron	Glyma.08G107800	Aspartokinase-homoserine dehydrogenase	Homoserine dehydrogenase, NAD binding domain; Homoserine dehydrogenase; ACT domain; Amino acid kinase family	AT4G19710.2
HilumEM	AX-90315498	8	8302810	3.01525e-05	0.0342054	0.446939	intron	Glyma.08G107800	Aspartokinase-homoserine dehydrogenase	Homoserine dehydrogenase, NAD binding domain; Homoserine dehydrogenase; ACT domain; Amino acid kinase family	AT4G19710.2
HilumEM	AX-90445479	8	8308098	1.10421e-07	0.000552566	0.395918	exon	Glyma.08G107900	Histone H3	Core histone H2A/H2B/H3/H4	AT5G65360.1
HilumEM	AX-90324909	8	8312290	1.14418e-07	0.000552566	0.395918	intron	Glyma.08G108000	Selenium binding protein (Fragment)	56kDa selenium binding protein (SBP56)	AT4G14040.1
HilumEM	AX-90505496	8	8331509	1.79128e-07	0.000738481	0.397959	exon	Glyma.08G108500	BUD31-like protein	G10 protein	AT4G21110.1
HilumEM	AX-90524996	8	8339074	1.14418e-07	0.000552566	0.395918	intron	Glyma.08G108600	Heat stress transcription factor A-5	HSF-type DNA-binding	AT4G13980.1
HilumEM	AX-90520769	8	8339397	1.67295e-07	0.000706938	0.4	intron	Glyma.08G108600	Heat stress transcription factor A-5	HSF-type DNA-binding	AT4G13980.1
HilumEM	AX-90474474	8	8347279	1.29982e-07	0.000610296	0.391837	intergenic	intergenic
HilumEM	AX-90440239	8	8365673	4.98147e-08	0.00036609	0.261224	intron	Glyma.08G109000	Subtilisin-like protease n=2 Tax=Glycine max RepID=Q6WNU4_SOYBN	Peptidase inhibitor I9; Subtilase family; PA domain	AT2G04160.1
HilumEM	AX-90460061	8	8381764	3.90678e-05	0.041849	0.055102	exon	Glyma.08G109100	UDP-D-glucuronic acid 4-epimerase	NAD dependent epimerase/dehydratase family	AT3G23820.1
HilumEM	AX-90358201	8	8390797	6.39668e-08	0.000450507	0.0734694	exon	Glyma.08G109300	Chalcone synthase	Chalcone and stilbene synthases, C-terminal domain; Chalcone and stilbene synthases, N-terminal domain	AT5G13930.1
HilumEM	AX-90314422	8	8392292	5.49643e-06	0.0104388	0.0510204	exon	Glyma.08G109400	Chalcone synthase 1 n=5 Tax=Glycine max RepID=CHS1_SOYBN	Chalcone and stilbene synthases, N-terminal domain; Chalcone and stilbene synthases, C-terminal domain	AT5G13930.1
HilumEM	AX-90313654	8	8400595	5.40166e-06	0.0104388	0.055102	intergenic	intergenic
HilumEM	AX-90317376	8	8507660	3.64111e-07	0.00133793	0.279592	intergenic	intergenic
HilumEM	AX-90483191	8	8509775	7.07161e-06	0.0128527	0.0510204	exon	Glyma.08G110600	Uncharacterized protein	NA	NA
HilumEM	AX-90474523	8	8552595	6.39667e-10	1.42235e-05	0.259184	intron	Glyma.08G111100	Methyltransferase-like protein	Methyltransferase domain	AT2G31740.1
HilumEM	AX-90511993	8	8557979	7.71081e-06	0.0135765	0.289796	exon	Glyma.08G111100	Methyltransferase-like protein	Methyltransferase domain	AT2G31740.1
HilumEM	AX-90490204	8	8559231	2.29603e-09	2.7721e-05	0.253061	intergenic	intergenic
HilumEM	AX-90402744	8	8570167	1.22152e-09	2.06471e-05	0.257143	intron	Glyma.08G111400	Nuclear factor NO VEIN	NA	AT4G13750.1
HilumEM	AX-90458508	8	8577932	4.15841e-09	4.13463e-05	0.257143	exon	Glyma.08G111400	Nuclear factor NO VEIN	NA	AT4G13750.1
HilumEM	AX-90462152	8	8578437	1.76647e-09	2.3626e-05	0.259184	exon	Glyma.08G111400	Nuclear factor NO VEIN	NA	AT4G13750.1
HilumEM	AX-90448002	8	8585192	3.72522e-09	3.93542e-05	0.25102	exon	Glyma.08G111400	Nuclear factor NO VEIN	NA	AT4G13750.1
HilumEM	AX-90308783	8	8587018	1.81709e-09	2.3626e-05	0.255102	intron	Glyma.08G111400	Nuclear factor NO VEIN	NA	AT4G13750.1
HilumEM	AX-90435164	8	8595828	1.81709e-09	2.3626e-05	0.255102	intron	Glyma.08G111500	Actin-like protein 2/3 complex subunit 4 (Fragment)	ARP2/3 complex 20 kDa subunit (ARPC4)	AT4G14147.1
HilumEM	AX-90336472	8	8661143	2.20514e-05	0.0274067	0.269388	exon	Glyma.08G112700	Uncharacterized protein	NA	NA
HilumEM	AX-90327077	8	8719125	4.22899e-05	0.0441245	0.357143	intron	Glyma.08G113600	Acetyl-coenzyme A synthetase	AMP-binding enzyme	AT1G55320.1
HilumEM	AX-90484559	8	8796418	2.18491e-05	0.0273563	0.493878	intron	Glyma.08G114800	Aminoacyl-tRNA hydrolase	Peptidyl-tRNA hydrolase	AT5G19830.1
HilumEM	AX-90422116	8	8811587	1.37332e-05	0.0212802	0.295918	exon	Glyma.08G115000	ERN3	NA	NA
HilumEM	AX-90342624	8	8870055	1.31048e-05	0.021096	0.463265	intron	Glyma.08G115700	Protein FAM135B	Putative serine esterase (DUF676)	AT1G29120.2
HilumEM	AX-90368152	8	9054741	7.13725e-08	0.000482558	0.161224	exon	Glyma.08G117400	Pentatricopeptide repeat-containing protein	PPR repeat	AT4G18750.1
HilumEM	AX-90305591	8	9056324	1.4519e-07	0.000645821	0.163265	exon	Glyma.08G117400	Pentatricopeptide repeat-containing protein	PPR repeat	AT4G18750.1
HilumEM	AX-90437113	8	9076006	1.84402e-08	0.000148424	0.161224	intron	Glyma.08G117600	Cellulose synthase	WD domain, G-beta repeat	AT5G45760.1
HilumEM	AX-90328666	8	9107321	1.50467e-05	0.0213724	0.467347	intergenic	intergenic
HilumEM	AX-90383846	9	46157600	7.90291e-08	0.000494746	0.114286	intergenic	intergenic
HilumEM	AX-90465430	9	46175006	4.66553e-07	0.0016094	0.308163	exon	Glyma.09G239200	Protein vip1	RNA recognition motif. (a.k.a. RRM, RBD, or RNP domain)	AT3G01210.1
HilumEM	AX-90411501	9	46175853	1.07084e-07	0.000552566	0.295918	intron	Glyma.09G239200	Protein vip1	RNA recognition motif. (a.k.a. RRM, RBD, or RNP domain)	AT3G01210.1
HilumEM	AX-90483730	9	46178326	1.3738e-07	0.000627598	0.291837	exon	Glyma.09G239200	Protein vip1	RNA recognition motif. (a.k.a. RRM, RBD, or RNP domain)	AT3G01210.1
HilumEM	AX-90487851	9	46194227	1.03094e-06	0.00300444	0.459184	intergenic	intergenic
HilumEM	AX-90381977	9	46201579	3.45675e-06	0.00721342	0.457143	intron	Glyma.09G239400	Homeobox-leucine zipper-like protein	Homeobox associated leucine zipper; Homeobox domain	AT5G15150.1
HilumEM	AX-90331938	9	46201821	1.95301e-06	0.00481475	0.453061	intron	Glyma.09G239400	Homeobox-leucine zipper-like protein	Homeobox associated leucine zipper; Homeobox domain	AT5G15150.1
HilumEM	AX-90384830	9	46201944	2.02243e-06	0.00481475	0.459184	exon	Glyma.09G239400	Homeobox-leucine zipper-like protein	Homeobox associated leucine zipper; Homeobox domain	AT5G15150.1
HilumEM	AX-90399968	9	46218860	2.02243e-06	0.00481475	0.459184	intron	Glyma.09G239800	Aldose 1-epimerase	Aldose 1-epimerase	AT5G15140.1
HilumEM	AX-90432892	14	764988	2.30623e-05	0.0280444	0.222449	intron	Glyma.14G009900	Chaperonin-like RbcX protein	RbcX protein	AT5G19855.1
HilumEM	AX-90381460	14	796989	1.789e-05	0.0229084	0.230612	intron	Glyma.14G010300	Amino acid permease	Transmembrane amino acid transporter protein	AT5G23810.1
HilumEM	AX-90513799	14	797130	3.26417e-05	0.0360611	0.226531	intron	Glyma.14G010300	Amino acid permease	Transmembrane amino acid transporter protein	AT5G23810.1
HilumEM	AX-90463879	14	834397	6.49663e-06	0.011936	0.22449	intron	Glyma.14G011000	Uridine kinase n=2 Tax=Glycine max RepID=K7M4A7_SOYBN	Phosphoribulokinase / Uridine kinase family	AT4G26510.2
HilumEM	AX-90340505	14	855633	1.15072e-05	0.0188838	0.240816	intron	Glyma.14G011100	Kinesin-4	Kinesin motor domain; Calponin homology (CH) domain	AT3G44730.1
HilumEM	AX-90323639	14	855730	1.76673e-05	0.022796	0.246939	exon	Glyma.14G011100	Kinesin-4	Kinesin motor domain; Calponin homology (CH) domain	AT3G44730.1
HilumEM	AX-90489450	14	892374	1.71661e-05	0.0225695	0.232653	exon	Glyma.14G011700	Serine-rich family protein	NA	AT3G13227.1
HilumEM	AX-90326921	14	893537	1.71661e-05	0.0225695	0.232653	exon	Glyma.14G011800	RING finger protein	Zinc finger, C3HC4 type (RING finger)	AT5G55970.2
HilumEM	AX-90516708	14	896025	1.71661e-05	0.0225695	0.232653	exon	Glyma.14G011800	RING finger protein	Zinc finger, C3HC4 type (RING finger)	AT5G55970.2
HilumEM	AX-90315242	14	896121	1.71661e-05	0.0225695	0.232653	exon	Glyma.14G011800	RING finger protein	Zinc finger, C3HC4 type (RING finger)	AT5G55970.2
HilumEM	AX-90396078	14	922300	2.24865e-05	0.0275423	0.222449	intron	Glyma.14G012200	Uncharacterized protein	Protein of unknown function (DUF1296)	AT3G07660.1
HilumEM	AX-90515502	14	933397	1.73554e-05	0.0225695	0.220408	intron	Glyma.14G012400	Oligopeptide transporter OPT family	OPT oligopeptide transporter protein	AT5G55930.1
HilumEM	AX-90409794	14	936707	2.64309e-05	0.0308108	0.226531	exon	Glyma.14G012400	Oligopeptide transporter OPT family	OPT oligopeptide transporter protein	AT5G55930.1
HilumEM	AX-90394955	14	942070	1.23158e-05	0.0200164	0.22449	intron	Glyma.14G012500	Red chlorophyll catabolite reductase	Red chlorophyll catabolite reductase (RCC reductase)	AT4G37000.1
HilumEM	AX-90361657	14	942182	1.48527e-05	0.0213412	0.228571	intron	Glyma.14G012500	Red chlorophyll catabolite reductase	Red chlorophyll catabolite reductase (RCC reductase)	AT4G37000.1
HilumEM	AX-90389835	14	949571	1.48527e-05	0.0213412	0.228571	exon	Glyma.14G012600	SEC14 cytosolic factor family protein n=3 Tax=Populus trichocarpa RepID=B9GFY8_POPTR	CRAL/TRIO, N-terminal domain; CRAL/TRIO domain	AT1G55840.1
HilumEM	AX-90440378	14	1052841	1.59942e-05	0.0223726	0.232653	exon	Glyma.14G014400	Pectinesterase	Pectinesterase	AT5G55590.1
HilumEM	AX-90501642	14	1072831	4.50944e-05	0.0464769	0.22449	intron	Glyma.14G014800	Proteasome subunit beta type	Proteasome subunit	AT5G40580.2
HilumEM	AX-90326276	14	1149151	4.50944e-05	0.0464769	0.22449	exon	Glyma.14G016000	Scarecrow-like transcription factor PAT1	GRAS domain family	AT1G50600.1
HilumEM	AX-90442563	14	1159002	4.92561e-05	0.0498542	0.232653	intron	Glyma.14G016200	Transcription factor	WRKY DNA -binding domain	AT4G26640.2
HilumEM	AX-90434771	17	8533636	1.05129e-05	0.0175554	0.2	intron	Glyma.17G108800	ARP2/3 complex 21 kDa subunit family protein	ARP2/3 complex ARPC3 (21 kDa) subunit	AT1G60430.2
HilumEM	AX-90316793	17	8572867	2.93537e-05	0.0335243	0.285714	intron	Glyma.17G109400	Phytase n=2 Tax=Glycine max RepID=Q6YGT9_SOYBN	Calcineurin-like phosphoesterase	AT5G34850.1
HilumEM	AX-90430238	17	8578296	1.01001e-05	0.0170719	0.281633	intron	Glyma.17G109500	Synaptotagmin-1	C2 domain	AT1G05500.1
EM#1(Lateral)	AX-90503962	6	17791370	7.32146e-06	0.0393186	0.496094	intergenic	intergenic
EM#1(Lateral)	AX-90432942	6	18735371	3.12283e-10	2.63923e-05	0.494792	intron	Glyma.06G202300	Flavonoid 3'-hydroxylase n=3 Tax=Glycine max RepID=Q8W3Y5_SOYBN	Cytochrome P450	AT5G07990.1
EM#1(Lateral)	AX-90339306	6	18754136	5.87852e-06	0.0368013	0.351562	intergenic	intergenic
EM#1(Lateral)	AX-90516549	6	18789793	2.12935e-06	0.0224949	0.360677	intergenic	intergenic
EM#1(Lateral)	AX-90337963	6	18796164	7.44371e-06	0.0393186	0.36849	intergenic	intergenic
EM#1(Lateral)	AX-90325751	6	18826029	1.54288e-06	0.0192037	0.363281	intron	Glyma.06G202500	RNA helicase n=2 Tax=Arabidopsis thaliana RepID=Q9FNQ1_ARATH	Sec63 Brl domain; DEAD/DEAH box helicase; Helicase conserved C-terminal domain	AT5G61140.2
EM#1(Lateral)	AX-90363906	6	18854552	8.58322e-06	0.0426707	0.371094	intron	Glyma.06G202500	RNA helicase n=2 Tax=Arabidopsis thaliana RepID=Q9FNQ1_ARATH	Sec63 Brl domain; DEAD/DEAH box helicase; Helicase conserved C-terminal domain	AT5G61140.2
EM#1(Lateral)	AX-90450832	6	18889549	2.30961e-06	0.022964	0.360677	intergenic	intergenic
EM#1(Lateral)	AX-90417099	6	18898910	4.95122e-06	0.0329981	0.358073	intergenic	intergenic
EM#1(Lateral)	AX-90406069	6	18909332	3.13237e-06	0.0252123	0.348958	intergenic	intergenic
EM#1(Lateral)	AX-90470142	6	18996905	2.94798e-06	0.0252123	0.389323	intron	Glyma.06G203200	ATP synthase subunit gamma	ATP synthase	AT2G33040.1
EM#1(Lateral)	AX-90331816	6	19184228	2.88325e-06	0.0252123	0.346354	intergenic	intergenic
EM#1(Lateral)	AX-90369816	6	19251651	4.93e-08	0.00119044	0.451823	exon	Glyma.06G204400	Uncharacterized protein	NA	AT1G74160.1
EM#1(Lateral)	AX-90358201	8	8390797	3.30362e-12	5.58404e-07	0.153646	exon	Glyma.08G109300	Chalcone synthase	Chalcone and stilbene synthases, C-terminal domain; Chalcone and stilbene synthases, N-terminal domain	AT5G13930.1
EM#1(Lateral)	AX-90313654	8	8400595	1.59058e-06	0.0192037	0.0989583	intergenic	intergenic
EM#1(Lateral)	AX-90499710	8	8507407	1.36382e-07	0.00288154	0.0742188	intergenic	intergenic
EM#1(Lateral)	AX-90483191	8	8509775	2.96846e-07	0.00557503	0.0911458	exon	Glyma.08G110600	Uncharacterized protein	NA	NA
EM#1(Lateral)	AX-90471710	8	9020929	6.48123e-06	0.03855	0.111979	exon	Glyma.08G117000	Leucine-rich repeat receptor-like protein kinase	Leucine Rich Repeat; Protein tyrosine kinase	AT5G45800.1
EM#1(Lateral)	AX-90334543	8	9038421	6.614e-06	0.03855	0.1875	exon	Glyma.08G117200	GSK3/SHAGGY-LIKE protein KINASE 1	Protein kinase domain	AT4G18710.1
EM#1(Lateral)	AX-90368152	8	9054741	3.24273e-09	0.000137028	0.259115	exon	Glyma.08G117400	Pentatricopeptide repeat-containing protein	PPR repeat	AT4G18750.1
EM#1(Lateral)	AX-90305591	8	9056324	5.94544e-09	0.000200989	0.265625	exon	Glyma.08G117400	Pentatricopeptide repeat-containing protein	PPR repeat	AT4G18750.1
EM#1(Lateral)	AX-90437113	8	9076006	2.87412e-09	0.000137028	0.260417	intron	Glyma.08G117600	Cellulose synthase	WD domain, G-beta repeat	AT5G45760.1
EM#1(Lateral)	AX-90369229	9	45547004	4.36521e-06	0.0307435	0.299479	exon	Glyma.09G232300	Adenylate kinase	Adenylate kinase	AT4G25280.1
EM#1(Lateral)	AX-90352419	9	45547543	3.39195e-06	0.0260607	0.298177	intron	Glyma.09G232300	Adenylate kinase	Adenylate kinase	AT4G25280.1
EM#1(Lateral)	AX-90435328	9	45548479	3.11308e-06	0.0252123	0.292969	exon	Glyma.09G232300	Adenylate kinase	Adenylate kinase	AT4G25280.1
EM#1(Lateral)	AX-90333138	9	45611164	8.43461e-06	0.0426707	0.484375	exon	Glyma.09G233400	Monooxygenase	FAD binding domain	AT4G15760.1
EM#1(Lateral)	AX-90383846	9	46157600	4.03368e-08	0.00113634	0.158854	intergenic	intergenic
EM#1(Lateral)	AX-90465430	9	46175006	5.07579e-06	0.0329981	0.30599	exon	Glyma.09G239200	Protein vip1	RNA recognition motif. (a.k.a. RRM, RBD, or RNP domain)	AT3G01210.1
EM#1(Lateral)	AX-90411501	9	46175853	3.99431e-07	0.00599435	0.291667	intron	Glyma.09G239200	Protein vip1	RNA recognition motif. (a.k.a. RRM, RBD, or RNP domain)	AT3G01210.1
EM#1(Lateral)	AX-90483730	9	46178326	4.25564e-07	0.00599435	0.286458	exon	Glyma.09G239200	Protein vip1	RNA recognition motif. (a.k.a. RRM, RBD, or RNP domain)	AT3G01210.1
EM#1(Lateral)	AX-90391581	14	13725780	1.95272e-06	0.0220043	0.0963542	intergenic	intergenic
EM#1(Lateral)	AX-90393785	15	50569760	4.05429e-07	0.00599435	0.0729167	intergenic	intergenic
Red	AX-90354110	1	53140742	8.62388e-07	0.00857457	0.255208	exon	Glyma.01G197400	Uncharacterized protein	NA	NA
Red	AX-90488228	1	53140888	6.88409e-07	0.00775736	0.257812	exon	Glyma.01G197400	Uncharacterized protein	NA	NA
Red	AX-90386088	1	53141260	8.62388e-07	0.00857457	0.255208	intron	Glyma.01G197400	Uncharacterized protein	NA	NA
Red	AX-90426027	1	53141642	6.88409e-07	0.00775736	0.257812	intron	Glyma.01G197400	Uncharacterized protein	NA	NA
Red	AX-90483320	1	53145536	1.01487e-06	0.00857704	0.257812	exon	Glyma.01G197500	Tubulin alpha-5 chain	Tubulin C-terminal domain; Tubulin/FtsZ family, GTPase domain	AT1G50010.1
Red	AX-90329907	1	53146496	9.85231e-07	0.00857704	0.261719	exon	Glyma.01G197500	Tubulin alpha-5 chain	Tubulin C-terminal domain; Tubulin/FtsZ family, GTPase domain	AT1G50010.1
Red	AX-90356162	1	53151056	1.57265e-06	0.0111278	0.25651	exon	Glyma.01G197600	Receptor protein kinase-like protein	Protein kinase domain; Leucine rich repeat N-terminal domain; Leucine Rich Repeat	AT5G65710.1
Red	AX-90339089	1	53323032	3.96064e-06	0.0143624	0.201823	exon	Glyma.01G199400	Aluminum-activated malate transporter 12 n=2 Tax=Arabidopsis thaliana RepID=ALMTC_ARATH	Aluminium activated malate transporter	AT4G17970.1
Red	AX-90449659	1	53334898	4.85196e-06	0.0158293	0.205729	exon	Glyma.01G199600	Protein phosphatase 2C	Protein phosphatase 2C	AT2G35350.1
Red	AX-90362108	1	53348097	4.0786e-06	0.0143624	0.207031	exon	Glyma.01G199700	Glycine cleavage system H protein, mitochondrial	Glycine cleavage H-protein	AT2G35370.1
Red	AX-90414091	1	53349589	3.6646e-06	0.0143624	0.205729	exon	Glyma.01G199700	Glycine cleavage system H protein, mitochondrial	Glycine cleavage H-protein	AT2G35370.1
Red	AX-90509124	1	53351390	4.86975e-06	0.0158293	0.226562	intergenic	intergenic
Red	AX-90308903	1	53353044	1.04999e-05	0.0277309	0.217448	exon	Glyma.01G199800	Cytochrome P45Uncharacterized protein ent-kaurenoic acid oxidase	Cytochrome P450	AT2G32440.2
Red	AX-90308234	6	18324634	1.23978e-05	0.0303706	0.425781	exon	Glyma.06G200100	SNAP33	SNARE domain	AT5G61210.1
Red	AX-90437224	6	18325176	1.21448e-05	0.0301883	0.424479	intron	Glyma.06G200100	SNAP33	SNARE domain	AT5G61210.1
Red	AX-90310321	6	18731159	1.44e-05	0.0338561	0.263021	exon	Glyma.06G202300	Flavonoid 3'-hydroxylase n=3 Tax=Glycine max RepID=Q8W3Y5_SOYBN	Cytochrome P450	AT5G07990.1
Red	AX-90392102	6	18731550	1.45858e-05	0.0338561	0.355469	exon	Glyma.06G202300	Flavonoid 3'-hydroxylase n=3 Tax=Glycine max RepID=Q8W3Y5_SOYBN	Cytochrome P450	AT5G07990.1
Red	AX-90432942	6	18735371	1.92874e-11	6.52022e-07	0.494792	intron	Glyma.06G202300	Flavonoid 3'-hydroxylase n=3 Tax=Glycine max RepID=Q8W3Y5_SOYBN	Cytochrome P450	AT5G07990.1
Red	AX-90339306	6	18754136	2.66684e-06	0.0133135	0.351562	intergenic	intergenic
Red	AX-90516549	6	18789793	4.61953e-06	0.0156166	0.360677	intergenic	intergenic
Red	AX-90337963	6	18796164	1.64139e-05	0.0365053	0.36849	intergenic	intergenic
Red	AX-90325751	6	18826029	5.82863e-06	0.0175964	0.363281	intron	Glyma.06G202500	RNA helicase n=2 Tax=Arabidopsis thaliana RepID=Q9FNQ1_ARATH	Sec63 Brl domain; DEAD/DEAH box helicase; Helicase conserved C-terminal domain	AT5G61140.2
Red	AX-90363906	6	18854552	2.44352e-05	0.0474739	0.371094	intron	Glyma.06G202500	RNA helicase n=2 Tax=Arabidopsis thaliana RepID=Q9FNQ1_ARATH	Sec63 Brl domain; DEAD/DEAH box helicase; Helicase conserved C-terminal domain	AT5G61140.2
Red	AX-90417099	6	18898910	1.83218e-05	0.0384492	0.358073	intergenic	intergenic
Red	AX-90406069	6	18909332	9.19406e-06	0.0254763	0.348958	intergenic	intergenic
Red	AX-90513480	6	19029221	1.00168e-05	0.0273083	0.4375	exon	Glyma.06G203300	Phosphoserine phosphatase	haloacid dehalogenase-like hydrolase	AT1G18640.2
Red	AX-90426714	6	19117966	1.18477e-05	0.0298895	0.272135	exon	Glyma.06G203900	Exocyst complex component	Exo70 exocyst complex subunit	AT5G61010.2
Red	AX-90464709	6	19151973	5.28827e-06	0.0167857	0.361979	exon	Glyma.06G204000	Uncharacterized protein	NA	AT1G74220.1
Red	AX-90501481	6	19158591	3.28641e-06	0.0135487	0.341146	intron	Glyma.06G204100	Ninja-family protein AFP3	Protein of unknown function (DUF1675)	AT3G29575.4
Red	AX-90369816	6	19251651	8.00394e-08	0.00157672	0.451823	exon	Glyma.06G204400	Uncharacterized protein	NA	AT1G74160.1
Red	AX-90464328	6	44989679	2.84318e-06	0.0133135	0.484375	exon	Glyma.06G262600	Serine/threonine-protein kinase	PAN-like domain; Protein tyrosine kinase; D-mannose binding lectin	AT4G27290.1
Red	AX-90376303	6	44990738	1.75013e-05	0.0374457	0.40625	exon	Glyma.06G262600	Serine/threonine-protein kinase	PAN-like domain; Protein tyrosine kinase; D-mannose binding lectin	AT4G27290.1
Red	AX-90367831	6	45039661	1.84253e-05	0.0384492	0.47526	exon	Glyma.06G263000	mRNA cap guanine-N7 methyltransferase	mRNA capping enzyme	AT3G20650.1
Red	AX-90350292	6	45046911	1.6901e-06	0.0111278	0.47526	intron	Glyma.06G263100	Linamarase family protein	Glycosyl hydrolase family 1	AT5G54570.1
Red	AX-90463462	6	45055870	5.89671e-06	0.0175964	0.454427	exon	Glyma.06G263200	RNA recognition motif-containing protein	RNA recognition motif. (a.k.a. RRM, RBD, or RNP domain)	AT5G54580.1
Red	AX-90518072	6	45172124	1.98121e-06	0.0111278	0.463542	intergenic	intergenic
Red	AX-90342278	6	45233121	2.62481e-06	0.0133135	0.490885	exon	Glyma.06G265000	TIR-NBS-LRR type disease resistance protein n=2 Tax=Glycine max RepID=C6ZS29_SOYBN	TIR domain; Leucine Rich Repeat; NB-ARC domain	AT1G69550.1
Red	AX-90477513	6	45233154	7.71164e-06	0.0217247	0.454427	exon	Glyma.06G265000	TIR-NBS-LRR type disease resistance protein n=2 Tax=Glycine max RepID=C6ZS29_SOYBN	TIR domain; Leucine Rich Repeat; NB-ARC domain	AT1G69550.1
Red	AX-90361555	6	45275600	5.97868e-07	0.00775736	0.498698	intron	Glyma.06G265300	Helicase-like protein	PIF1-like helicase	AT3G51690.1
Red	AX-90360652	6	45291465	5.36258e-06	0.0167857	0.4375	intergenic	intergenic
Red	AX-90415009	6	45298382	1.57651e-05	0.0355298	0.415365	intergenic	intergenic
Red	AX-90464411	6	45344497	1.92246e-06	0.0111278	0.466146	exon	Glyma.06G265500	GRAS family transcription factor	GRAS domain family	AT5G48150.2
Red	AX-90331599	6	45393446	3.26852e-06	0.0135487	0.484375	intergenic	intergenic
Red	AX-90386074	6	45393790	2.3755e-05	0.0466891	0.398438	intergenic	intergenic
Red	AX-90502388	6	45396516	1.03013e-05	0.0276383	0.424479	intron	Glyma.06G265900	Ac-like transposase THELMA13	hAT family C-terminal dimerisation region	AT3G42170.1
Red	AX-90483118	6	45401210	1.46218e-05	0.0338561	0.417969	intergenic	intergenic
Red	AX-90317506	6	45407891	2.02977e-05	0.0413359	0.498698	intron	Glyma.06G266000	Formin-like protein	Formin Homology 2 Domain	AT5G54650.2
Red	AX-90449714	6	45431458	6.31625e-06	0.0184073	0.420573	intergenic	intergenic
Red	AX-90366485	6	45467208	9.79859e-07	0.00857704	0.438802	intergenic	intergenic
Red	AX-90494860	6	45469437	1.58916e-06	0.0111278	0.459635	exon	Glyma.06G266600	Uncharacterized protein	NA	NA
Red	AX-90436501	6	45480067	1.33701e-06	0.0107615	0.447917	intron	Glyma.06G266800	Transcription factor ILR3	Helix-loop-helix DNA-binding domain	AT5G54680.1
Red	AX-90502494	6	45480792	4.04431e-06	0.0143624	0.434896	intron	Glyma.06G266800	Transcription factor ILR3	Helix-loop-helix DNA-binding domain	AT5G54680.1
Red	AX-90512144	8	7726019	4.34742e-06	0.0149966	0.376302	exon	Glyma.08G100700	RING finger protein	NA	AT1G24440.1
Red	AX-90355744	8	7728044	2.51878e-05	0.0483799	0.369792	exon	Glyma.08G100700	RING finger protein	NA	AT1G24440.1
Red	AX-90379073	8	7873955	1.70406e-05	0.037407	0.214844	exon	Glyma.08G102600	Kinase family protein	Protein kinase domain	AT1G67580.2
Red	AX-90433738	8	7879896	5.9339e-06	0.0175964	0.255208	exon	Glyma.08G102600	Kinase family protein	Protein kinase domain	AT1G67580.2
Red	AX-90342704	8	7888960	2.91029e-06	0.0133135	0.25651	intron	Glyma.08G102900	Lipoxygenase	Lipoxygenase; PLAT/LH2 domain	AT1G67560.1
Red	AX-90434204	8	7938407	4.06939e-06	0.0143624	0.364583	intron	Glyma.08G103300	Zn-dependent exopeptidase-like protein	Peptidase family M28	AT1G67420.2
Red	AX-90432295	8	7943527	3.67034e-06	0.0143624	0.358073	intron	Glyma.08G103300	Zn-dependent exopeptidase-like protein	Peptidase family M28	AT1G67420.2
Red	AX-90323422	8	8190124	2.04085e-06	0.0111278	0.0963542	exon	Glyma.08G106000	Glutamyl-tRNA(Gln) amidotransferase subunit A	Amidase	AT4G34880.1
Red	AX-90358839	8	8190340	3.81164e-06	0.0143624	0.0950521	exon	Glyma.08G106000	Glutamyl-tRNA(Gln) amidotransferase subunit A	Amidase	AT4G34880.1
Red	AX-90328549	8	8190497	1.10299e-05	0.0283603	0.104167	intron	Glyma.08G106000	Glutamyl-tRNA(Gln) amidotransferase subunit A	Amidase	AT4G34880.1
Red	AX-90515906	8	8191743	2.04085e-06	0.0111278	0.0963542	intron	Glyma.08G106000	Glutamyl-tRNA(Gln) amidotransferase subunit A	Amidase	AT4G34880.1
Red	AX-90468280	8	8192436	2.04085e-06	0.0111278	0.0963542	exon	Glyma.08G106000	Glutamyl-tRNA(Gln) amidotransferase subunit A	Amidase	AT4G34880.1
Red	AX-90406118	8	8198079	3.07183e-06	0.0133135	0.09375	exon	Glyma.08G106300	RNA recognition domain-containing protein WTF1	Plant organelle RNA recognition domain	AT5G21970.1
Red	AX-90424770	8	8200063	3.07183e-06	0.0133135	0.09375	exon	Glyma.08G106400	Kinesin-like protein KIF15	Kinesin motor domain; Kinesin-related	AT3G23670.2
Red	AX-90453369	8	8202907	2.04085e-06	0.0111278	0.0963542	exon	Glyma.08G106400	Kinesin-like protein KIF15	Kinesin motor domain; Kinesin-related	AT3G23670.2
Red	AX-90406348	8	8204715	2.90273e-06	0.0133135	0.0989583	intron	Glyma.08G106400	Kinesin-like protein KIF15	Kinesin motor domain; Kinesin-related	AT3G23670.2
Red	AX-90318900	8	8228424	3.07183e-06	0.0133135	0.09375	exon	Glyma.08G106900	Uncharacterized protein	NA	AT3G57450.1
Red	AX-90400520	8	8243491	1.73671e-05	0.0374457	0.0989583	intron	Glyma.08G107200	Chloroplast inner membrane import protein Tic22	Tic22-like family	AT3G23710.1
Red	AX-90421506	8	8300622	1.10738e-05	0.0283603	0.386719	intron	Glyma.08G107800	Aspartokinase-homoserine dehydrogenase	Homoserine dehydrogenase, NAD binding domain; Homoserine dehydrogenase; ACT domain; Amino acid kinase family	AT4G19710.2
Red	AX-90445479	8	8308098	6.98436e-06	0.0200093	0.394531	exon	Glyma.08G107900	Histone H3	Core histone H2A/H2B/H3/H4	AT5G65360.1
Red	AX-90324909	8	8312290	1.40966e-05	0.0338561	0.389323	intron	Glyma.08G108000	Selenium binding protein (Fragment)	56kDa selenium binding protein (SBP56)	AT4G14040.1
Red	AX-90524996	8	8339074	2.25089e-05	0.0447603	0.391927	intron	Glyma.08G108600	Heat stress transcription factor A-5	HSF-type DNA-binding	AT4G13980.1
Red	AX-90474474	8	8347279	1.88173e-05	0.0387885	0.388021	intergenic	intergenic
Red	AX-90460061	8	8381764	1.50583e-05	0.0343956	0.09375	exon	Glyma.08G109100	UDP-D-glucuronic acid 4-epimerase	NAD dependent epimerase/dehydratase family	AT3G23820.1
Red	AX-90358201	8	8390797	3.29984e-13	1.39441e-08	0.153646	exon	Glyma.08G109300	Chalcone synthase	Chalcone and stilbene synthases, C-terminal domain; Chalcone and stilbene synthases, N-terminal domain	AT5G13930.1
Red	AX-90314422	8	8392292	5.2763e-07	0.00743202	0.0859375	exon	Glyma.08G109400	Chalcone synthase 1 n=5 Tax=Glycine max RepID=CHS1_SOYBN	Chalcone and stilbene synthases, N-terminal domain; Chalcone and stilbene synthases, C-terminal domain	AT5G13930.1
Red	AX-90313654	8	8400595	2.38371e-08	0.000579779	0.0989583	intergenic	intergenic
Red	AX-90405705	8	8420033	1.61429e-06	0.0111278	0.0820312	exon	Glyma.08G109700	DnaJ-like protein n=2 Tax=Glycine max RepID=A5A6Y4_SOYBN	DnaJ domain	AT4G13830.2
Red	AX-90499710	8	8507407	2.40106e-08	0.000579779	0.0742188	intergenic	intergenic
Red	AX-90483191	8	8509775	8.51315e-08	0.00157672	0.0911458	exon	Glyma.08G110600	Uncharacterized protein	NA	NA
Red	AX-90344346	8	9001115	1.35874e-07	0.00208787	0.19401	intron	Glyma.08G116700	Myb family transcription factor APL	Myb-like DNA-binding domain	AT2G38300.1
Red	AX-90334543	8	9038421	9.32816e-08	0.00157672	0.1875	exon	Glyma.08G117200	GSK3/SHAGGY-LIKE protein KINASE 1	Protein kinase domain	AT4G18710.1
Red	AX-90368152	8	9054741	1.68011e-13	9.46618e-09	0.259115	exon	Glyma.08G117400	Pentatricopeptide repeat-containing protein	PPR repeat	AT4G18750.1
Red	AX-90305591	8	9056324	1.36695e-13	9.46618e-09	0.265625	exon	Glyma.08G117400	Pentatricopeptide repeat-containing protein	PPR repeat	AT4G18750.1
Red	AX-90437113	8	9076006	4.59402e-14	7.76519e-09	0.260417	intron	Glyma.08G117600	Cellulose synthase	WD domain, G-beta repeat	AT5G45760.1
Red	AX-90518722	9	2094284	2.07577e-05	0.0417694	0.217448	intron	Glyma.09G025700	Uncharacterized protein	NA	AT3G24160.1
Blue	AX-90432942	6	18735371	2.41471e-07	0.00510192	0.494792	intron	Glyma.06G202300	Flavonoid 3'-hydroxylase n=3 Tax=Glycine max RepID=Q8W3Y5_SOYBN	Cytochrome P450	AT5G07990.1
Blue	AX-90369816	6	19251651	4.30691e-06	0.0421532	0.451823	exon	Glyma.06G204400	Uncharacterized protein	NA	AT1G74160.1
Blue	AX-90323422	8	8190124	4.41374e-06	0.0421532	0.0963542	exon	Glyma.08G106000	Glutamyl-tRNA(Gln) amidotransferase subunit A	Amidase	AT4G34880.1
Blue	AX-90358839	8	8190340	6.08848e-06	0.0467784	0.0950521	exon	Glyma.08G106000	Glutamyl-tRNA(Gln) amidotransferase subunit A	Amidase	AT4G34880.1
Blue	AX-90515906	8	8191743	4.41374e-06	0.0421532	0.0963542	intron	Glyma.08G106000	Glutamyl-tRNA(Gln) amidotransferase subunit A	Amidase	AT4G34880.1
Blue	AX-90468280	8	8192436	4.41374e-06	0.0421532	0.0963542	exon	Glyma.08G106000	Glutamyl-tRNA(Gln) amidotransferase subunit A	Amidase	AT4G34880.1
Blue	AX-90406118	8	8198079	4.98772e-06	0.0421532	0.09375	exon	Glyma.08G106300	RNA recognition domain-containing protein WTF1	Plant organelle RNA recognition domain	AT5G21970.1
Blue	AX-90424770	8	8200063	4.98772e-06	0.0421532	0.09375	exon	Glyma.08G106400	Kinesin-like protein KIF15	Kinesin motor domain; Kinesin-related	AT3G23670.2
Blue	AX-90453369	8	8202907	4.41374e-06	0.0421532	0.0963542	exon	Glyma.08G106400	Kinesin-like protein KIF15	Kinesin motor domain; Kinesin-related	AT3G23670.2
Blue	AX-90406348	8	8204715	3.37699e-06	0.0421532	0.0989583	intron	Glyma.08G106400	Kinesin-like protein KIF15	Kinesin motor domain; Kinesin-related	AT3G23670.2
Blue	AX-90318900	8	8228424	4.98772e-06	0.0421532	0.09375	exon	Glyma.08G106900	Uncharacterized protein	NA	AT3G57450.1
Blue	AX-90358201	8	8390797	1.9202e-11	8.11418e-07	0.153646	exon	Glyma.08G109300	Chalcone synthase	Chalcone and stilbene synthases, C-terminal domain; Chalcone and stilbene synthases, N-terminal domain	AT5G13930.1
Blue	AX-90314422	8	8392292	1.59778e-06	0.0245518	0.0859375	exon	Glyma.08G109400	Chalcone synthase 1 n=5 Tax=Glycine max RepID=CHS1_SOYBN	Chalcone and stilbene synthases, N-terminal domain; Chalcone and stilbene synthases, C-terminal domain	AT5G13930.1
Blue	AX-90313654	8	8400595	2.0001e-07	0.00510192	0.0989583	intergenic	intergenic
Blue	AX-90405705	8	8420033	5.55571e-06	0.0447177	0.0820312	exon	Glyma.08G109700	DnaJ-like protein n=2 Tax=Glycine max RepID=A5A6Y4_SOYBN	DnaJ domain	AT4G13830.2
Blue	AX-90499710	8	8507407	2.1804e-07	0.00510192	0.0742188	intergenic	intergenic
Blue	AX-90483191	8	8509775	1.13367e-07	0.00383245	0.0911458	exon	Glyma.08G110600	Uncharacterized protein	NA	NA
Blue	AX-90344346	8	9001115	4.90748e-07	0.00829502	0.19401	intron	Glyma.08G116700	Myb family transcription factor APL	Myb-like DNA-binding domain	AT2G38300.1
Blue	AX-90334543	8	9038421	3.8709e-07	0.0072699	0.1875	exon	Glyma.08G117200	GSK3/SHAGGY-LIKE protein KINASE 1	Protein kinase domain	AT4G18710.1
Blue	AX-90368152	8	9054741	1.60785e-14	1.11389e-09	0.259115	exon	Glyma.08G117400	Pentatricopeptide repeat-containing protein	PPR repeat	AT4G18750.1
Blue	AX-90305591	8	9056324	1.977e-14	1.11389e-09	0.265625	exon	Glyma.08G117400	Pentatricopeptide repeat-containing protein	PPR repeat	AT4G18750.1
Blue	AX-90437113	8	9076006	9.22328e-15	1.11389e-09	0.260417	intron	Glyma.08G117600	Cellulose synthase	WD domain, G-beta repeat	AT5G45760.1
Green	AX-90432942	6	18735371	7.94121e-10	2.68457e-05	0.494792	intron	Glyma.06G202300	Flavonoid 3'-hydroxylase n=3 Tax=Glycine max RepID=Q8W3Y5_SOYBN	Cytochrome P450	AT5G07990.1
Green	AX-90339306	6	18754136	3.38026e-06	0.0211614	0.351562	intergenic	intergenic
Green	AX-90516549	6	18789793	5.01257e-06	0.0272893	0.360677	intergenic	intergenic
Green	AX-90337963	6	18796164	1.10583e-05	0.0467291	0.36849	intergenic	intergenic
Green	AX-90325751	6	18826029	5.84874e-06	0.0282458	0.363281	intron	Glyma.06G202500	RNA helicase n=2 Tax=Arabidopsis thaliana RepID=Q9FNQ1_ARATH	Sec63 Brl domain; DEAD/DEAH box helicase; Helicase conserved C-terminal domain	AT5G61140.2
Green	AX-90464709	6	19151973	1.2928e-05	0.0498847	0.361979	exon	Glyma.06G204000	Uncharacterized protein	NA	AT1G74220.1
Green	AX-90501481	6	19158591	1.29856e-05	0.0498847	0.341146	intron	Glyma.06G204100	Ninja-family protein AFP3	Protein of unknown function (DUF1675)	AT3G29575.4
Green	AX-90369816	6	19251651	1.17908e-07	0.00221442	0.451823	exon	Glyma.06G204400	Uncharacterized protein	NA	AT1G74160.1
Green	AX-90518072	6	45172124	1.07728e-05	0.0466898	0.463542	intergenic	intergenic
Green	AX-90342278	6	45233121	9.70715e-06	0.0431784	0.490885	exon	Glyma.06G265000	TIR-NBS-LRR type disease resistance protein n=2 Tax=Glycine max RepID=C6ZS29_SOYBN	TIR domain; Leucine Rich Repeat; NB-ARC domain	AT1G69550.1
Green	AX-90361555	6	45275600	1.52498e-06	0.0107402	0.498698	intron	Glyma.06G265300	Helicase-like protein	PIF1-like helicase	AT3G51690.1
Green	AX-90360652	6	45291465	5.48924e-06	0.0272893	0.4375	intergenic	intergenic
Green	AX-90464411	6	45344497	5.29718e-06	0.0272893	0.466146	exon	Glyma.06G265500	GRAS family transcription factor	GRAS domain family	AT5G48150.2
Green	AX-90366485	6	45467208	5.38054e-06	0.0272893	0.438802	intergenic	intergenic
Green	AX-90494860	6	45469437	6.199e-06	0.0291057	0.459635	exon	Glyma.06G266600	Uncharacterized protein	NA	NA
Green	AX-90436501	6	45480067	1.16604e-05	0.0480714	0.447917	intron	Glyma.06G266800	Transcription factor ILR3	Helix-loop-helix DNA-binding domain	AT5G54680.1
Green	AX-90512144	8	7726019	4.29881e-07	0.00558938	0.376302	exon	Glyma.08G100700	RING finger protein	NA	AT1G24440.1
Green	AX-90355744	8	7728044	3.874e-06	0.0227203	0.369792	exon	Glyma.08G100700	RING finger protein	NA	AT1G24440.1
Green	AX-90323422	8	8190124	6.27753e-07	0.00589488	0.0963542	exon	Glyma.08G106000	Glutamyl-tRNA(Gln) amidotransferase subunit A	Amidase	AT4G34880.1
Green	AX-90358839	8	8190340	1.11549e-06	0.00857039	0.0950521	exon	Glyma.08G106000	Glutamyl-tRNA(Gln) amidotransferase subunit A	Amidase	AT4G34880.1
Green	AX-90328549	8	8190497	1.66317e-06	0.0112449	0.104167	intron	Glyma.08G106000	Glutamyl-tRNA(Gln) amidotransferase subunit A	Amidase	AT4G34880.1
Green	AX-90515906	8	8191743	6.27753e-07	0.00589488	0.0963542	intron	Glyma.08G106000	Glutamyl-tRNA(Gln) amidotransferase subunit A	Amidase	AT4G34880.1
Green	AX-90468280	8	8192436	6.27753e-07	0.00589488	0.0963542	exon	Glyma.08G106000	Glutamyl-tRNA(Gln) amidotransferase subunit A	Amidase	AT4G34880.1
Green	AX-90406118	8	8198079	8.49911e-07	0.00684089	0.09375	exon	Glyma.08G106300	RNA recognition domain-containing protein WTF1	Plant organelle RNA recognition domain	AT5G21970.1
Green	AX-90424770	8	8200063	8.49911e-07	0.00684089	0.09375	exon	Glyma.08G106400	Kinesin-like protein KIF15	Kinesin motor domain; Kinesin-related	AT3G23670.2
Green	AX-90453369	8	8202907	6.27753e-07	0.00589488	0.0963542	exon	Glyma.08G106400	Kinesin-like protein KIF15	Kinesin motor domain; Kinesin-related	AT3G23670.2
Green	AX-90406348	8	8204715	5.15371e-07	0.00589488	0.0989583	intron	Glyma.08G106400	Kinesin-like protein KIF15	Kinesin motor domain; Kinesin-related	AT3G23670.2
Green	AX-90318900	8	8228424	8.49911e-07	0.00684089	0.09375	exon	Glyma.08G106900	Uncharacterized protein	NA	AT3G57450.1
Green	AX-90315525	8	8242850	5.24264e-06	0.0272893	0.0963542	intron	Glyma.08G107200	Chloroplast inner membrane import protein Tic22	Tic22-like family	AT3G23710.1
Green	AX-90400520	8	8243491	3.36609e-06	0.0211614	0.0989583	intron	Glyma.08G107200	Chloroplast inner membrane import protein Tic22	Tic22-like family	AT3G23710.1
Green	AX-90460061	8	8381764	3.8981e-06	0.0227203	0.09375	exon	Glyma.08G109100	UDP-D-glucuronic acid 4-epimerase	NAD dependent epimerase/dehydratase family	AT3G23820.1
Green	AX-90358201	8	8390797	1.88068e-13	7.94718e-09	0.153646	exon	Glyma.08G109300	Chalcone synthase	Chalcone and stilbene synthases, C-terminal domain; Chalcone and stilbene synthases, N-terminal domain	AT5G13930.1
Green	AX-90314422	8	8392292	3.6157e-07	0.00509296	0.0859375	exon	Glyma.08G109400	Chalcone synthase 1 n=5 Tax=Glycine max RepID=CHS1_SOYBN	Chalcone and stilbene synthases, N-terminal domain; Chalcone and stilbene synthases, C-terminal domain	AT5G13930.1
Green	AX-90313654	8	8400595	1.59761e-08	0.000337552	0.0989583	intergenic	intergenic
Green	AX-90405705	8	8420033	1.36823e-06	0.0100552	0.0820312	exon	Glyma.08G109700	DnaJ-like protein n=2 Tax=Glycine max RepID=A5A6Y4_SOYBN	DnaJ domain	AT4G13830.2
Green	AX-90499710	8	8507407	5.14561e-09	0.000144959	0.0742188	intergenic	intergenic
Green	AX-90483191	8	8509775	8.59595e-09	0.000207565	0.0911458	exon	Glyma.08G110600	Uncharacterized protein	NA	NA
Green	AX-90510035	8	8651261	7.97567e-06	0.0364354	0.09375	intergenic	intergenic
Green	AX-90344346	8	9001115	2.56402e-07	0.00393991	0.19401	intron	Glyma.08G116700	Myb family transcription factor APL	Myb-like DNA-binding domain	AT2G38300.1
Green	AX-90334543	8	9038421	1.66267e-07	0.00281038	0.1875	exon	Glyma.08G117200	GSK3/SHAGGY-LIKE protein KINASE 1	Protein kinase domain	AT4G18710.1
Green	AX-90368152	8	9054741	1.29574e-15	7.64301e-11	0.259115	exon	Glyma.08G117400	Pentatricopeptide repeat-containing protein	PPR repeat	AT4G18750.1
Green	AX-90305591	8	9056324	1.35652e-15	7.64301e-11	0.265625	exon	Glyma.08G117400	Pentatricopeptide repeat-containing protein	PPR repeat	AT4G18750.1
Green	AX-90437113	8	9076006	5.67024e-16	7.64301e-11	0.260417	intron	Glyma.08G117600	Cellulose synthase	WD domain, G-beta repeat	AT5G45760.1
Green	AX-90328666	8	9107321	1.20155e-05	0.0483559	0.472656	intergenic	intergenic
SeedCoat	AX-90333088	6	6752891	3.23126e-05	0.0420133	0.0664062	intron	Glyma.06G087100	Monoglyceride lipase	Putative lysophospholipase	AT5G11650.1
SeedCoat	AX-90486854	6	6752986	2.77201e-05	0.0371863	0.0572917	intron	Glyma.06G087100	Monoglyceride lipase	Putative lysophospholipase	AT5G11650.1
SeedCoat	AX-90383162	6	6753049	1.77231e-05	0.0276243	0.0598958	intron	Glyma.06G087100	Monoglyceride lipase	Putative lysophospholipase	AT5G11650.1
SeedCoat	AX-90367429	6	6754636	1.77231e-05	0.0276243	0.0598958	exon	Glyma.06G087100	Monoglyceride lipase	Putative lysophospholipase	AT5G11650.1
SeedCoat	AX-90308234	6	18324634	1.39382e-05	0.0244655	0.425781	exon	Glyma.06G200100	SNAP33	SNARE domain	AT5G61210.1
SeedCoat	AX-90437224	6	18325176	1.31756e-05	0.023692	0.424479	intron	Glyma.06G200100	SNAP33	SNARE domain	AT5G61210.1
SeedCoat	AX-90310321	6	18731159	1.04946e-06	0.00371405	0.263021	exon	Glyma.06G202300	Flavonoid 3'-hydroxylase n=3 Tax=Glycine max RepID=Q8W3Y5_SOYBN	Cytochrome P450	AT5G07990.1
SeedCoat	AX-90392102	6	18731550	3.3667e-05	0.0434401	0.355469	exon	Glyma.06G202300	Flavonoid 3'-hydroxylase n=3 Tax=Glycine max RepID=Q8W3Y5_SOYBN	Cytochrome P450	AT5G07990.1
SeedCoat	AX-90432942	6	18735371	1.06338e-09	1.79741e-05	0.494792	intron	Glyma.06G202300	Flavonoid 3'-hydroxylase n=3 Tax=Glycine max RepID=Q8W3Y5_SOYBN	Cytochrome P450	AT5G07990.1
SeedCoat	AX-90339306	6	18754136	4.66493e-07	0.00238941	0.351562	intergenic	intergenic
SeedCoat	AX-90516549	6	18789793	7.45829e-07	0.00315165	0.360677	intergenic	intergenic
SeedCoat	AX-90337963	6	18796164	1.09594e-06	0.00371405	0.36849	intergenic	intergenic
SeedCoat	AX-90325751	6	18826029	5.6621e-07	0.00273444	0.363281	intron	Glyma.06G202500	RNA helicase n=2 Tax=Arabidopsis thaliana RepID=Q9FNQ1_ARATH	Sec63 Brl domain; DEAD/DEAH box helicase; Helicase conserved C-terminal domain	AT5G61140.2
SeedCoat	AX-90363906	6	18854552	2.79608e-06	0.0077478	0.371094	intron	Glyma.06G202500	RNA helicase n=2 Tax=Arabidopsis thaliana RepID=Q9FNQ1_ARATH	Sec63 Brl domain; DEAD/DEAH box helicase; Helicase conserved C-terminal domain	AT5G61140.2
SeedCoat	AX-90450832	6	18889549	1.92354e-06	0.00602097	0.360677	intergenic	intergenic
SeedCoat	AX-90417099	6	18898910	6.59174e-07	0.00301617	0.358073	intergenic	intergenic
SeedCoat	AX-90406069	6	18909332	6.95923e-07	0.00301617	0.348958	intergenic	intergenic
SeedCoat	AX-90384564	6	18969551	5.55462e-06	0.0126877	0.114583	intergenic	intergenic
SeedCoat	AX-90341921	6	18981407	3.13988e-06	0.00816504	0.248698	exon	Glyma.06G203100	Zinc ion binding protein	NA	AT5G61090.1
SeedCoat	AX-90470142	6	18996905	4.21387e-07	0.00222582	0.389323	intron	Glyma.06G203200	ATP synthase subunit gamma	ATP synthase	AT2G33040.1
SeedCoat	AX-90513480	6	19029221	3.89754e-06	0.00947953	0.4375	exon	Glyma.06G203300	Phosphoserine phosphatase	haloacid dehalogenase-like hydrolase	AT1G18640.2
SeedCoat	AX-90330390	6	19053358	9.37022e-06	0.0182049	0.114583	intergenic	intergenic
SeedCoat	AX-90331390	6	19093664	1.72649e-05	0.0275307	0.384115	intron	Glyma.06G203800	28 kDa ribonucleoprotein	RNA recognition motif. (a.k.a. RRM, RBD, or RNP domain)	AT1G74230.1
SeedCoat	AX-90410415	6	19116672	2.745e-06	0.00773304	0.253906	exon	Glyma.06G203900	Exocyst complex component	Exo70 exocyst complex subunit	AT5G61010.2
SeedCoat	AX-90426714	6	19117966	8.2299e-07	0.00339289	0.272135	exon	Glyma.06G203900	Exocyst complex component	Exo70 exocyst complex subunit	AT5G61010.2
SeedCoat	AX-90464709	6	19151973	1.71108e-07	0.000964067	0.361979	exon	Glyma.06G204000	Uncharacterized protein	NA	AT1G74220.1
SeedCoat	AX-90501481	6	19158591	1.3478e-07	0.000813627	0.341146	intron	Glyma.06G204100	Ninja-family protein AFP3	Protein of unknown function (DUF1675)	AT3G29575.4
SeedCoat	AX-90369816	6	19251651	4.51368e-09	4.76837e-05	0.451823	exon	Glyma.06G204400	Uncharacterized protein	NA	AT1G74160.1
SeedCoat	AX-90380569	6	44723816	6.66745e-06	0.014368	0.450521	exon	Glyma.06G261100	Serine/threonine-protein kinase n=2 Tax=Glycine max RepID=I1KEBUncharacterized protein_SOYBN	PAN-like domain; D-mannose binding lectin; S-locus glycoprotein family; Protein tyrosine kinase	AT4G27290.1
SeedCoat	AX-90473618	6	44750634	2.18904e-05	0.0330365	0.458333	intron	Glyma.06G261200	Serine/threonine-protein kinase	S-locus glycoprotein family; PAN-like domain; D-mannose binding lectin; Protein tyrosine kinase	AT4G27290.1
SeedCoat	AX-90395502	6	44752520	2.64395e-05	0.0363334	0.463542	exon	Glyma.06G261200	Serine/threonine-protein kinase	S-locus glycoprotein family; PAN-like domain; D-mannose binding lectin; Protein tyrosine kinase	AT4G27290.1
SeedCoat	AX-90525394	6	44752875	3.86576e-05	0.0480457	0.446615	exon	Glyma.06G261200	Serine/threonine-protein kinase	S-locus glycoprotein family; PAN-like domain; D-mannose binding lectin; Protein tyrosine kinase	AT4G27290.1
SeedCoat	AX-90320794	6	44855013	1.12339e-05	0.0206396	0.416667	intergenic	intergenic
SeedCoat	AX-90464328	6	44989679	5.42137e-06	0.0125529	0.484375	exon	Glyma.06G262600	Serine/threonine-protein kinase	PAN-like domain; Protein tyrosine kinase; D-mannose binding lectin	AT4G27290.1
SeedCoat	AX-90494773	6	44989808	1.55039e-05	0.0267407	0.427083	exon	Glyma.06G262600	Serine/threonine-protein kinase	PAN-like domain; Protein tyrosine kinase; D-mannose binding lectin	AT4G27290.1
SeedCoat	AX-90376303	6	44990738	3.92578e-06	0.00947953	0.40625	exon	Glyma.06G262600	Serine/threonine-protein kinase	PAN-like domain; Protein tyrosine kinase; D-mannose binding lectin	AT4G27290.1
SeedCoat	AX-90367831	6	45039661	4.08126e-05	0.0496391	0.47526	exon	Glyma.06G263000	mRNA cap guanine-N7 methyltransferase	mRNA capping enzyme	AT3G20650.1
SeedCoat	AX-90350292	6	45046911	1.42691e-06	0.00472916	0.47526	intron	Glyma.06G263100	Linamarase family protein	Glycosyl hydrolase family 1	AT5G54570.1
SeedCoat	AX-90463462	6	45055870	1.09865e-06	0.00371405	0.454427	exon	Glyma.06G263200	RNA recognition motif-containing protein	RNA recognition motif. (a.k.a. RRM, RBD, or RNP domain)	AT5G54580.1
SeedCoat	AX-90518072	6	45172124	3.21837e-07	0.00175482	0.463542	intergenic	intergenic
SeedCoat	AX-90342278	6	45233121	2.06073e-06	0.00625044	0.490885	exon	Glyma.06G265000	TIR-NBS-LRR type disease resistance protein n=2 Tax=Glycine max RepID=C6ZS29_SOYBN	TIR domain; Leucine Rich Repeat; NB-ARC domain	AT1G69550.1
SeedCoat	AX-90477513	6	45233154	1.03201e-05	0.019382	0.454427	exon	Glyma.06G265000	TIR-NBS-LRR type disease resistance protein n=2 Tax=Glycine max RepID=C6ZS29_SOYBN	TIR domain; Leucine Rich Repeat; NB-ARC domain	AT1G69550.1
SeedCoat	AX-90361555	6	45275600	1.00572e-06	0.00371405	0.498698	intron	Glyma.06G265300	Helicase-like protein	PIF1-like helicase	AT3G51690.1
SeedCoat	AX-90360652	6	45291465	2.59997e-05	0.036022	0.4375	intergenic	intergenic
SeedCoat	AX-90464411	6	45344497	6.79335e-07	0.00301617	0.466146	exon	Glyma.06G265500	GRAS family transcription factor	GRAS domain family	AT5G48150.2
SeedCoat	AX-90331599	6	45393446	3.5677e-06	0.00886825	0.484375	intergenic	intergenic
SeedCoat	AX-90386074	6	45393790	4.04804e-05	0.0496391	0.398438	intergenic	intergenic
SeedCoat	AX-90317506	6	45407891	3.75348e-05	0.0473465	0.498698	intron	Glyma.06G266000	Formin-like protein	Formin Homology 2 Domain	AT5G54650.2
SeedCoat	AX-90449714	6	45431458	1.82584e-05	0.0278034	0.420573	intergenic	intergenic
SeedCoat	AX-90366485	6	45467208	9.52822e-07	0.00371405	0.438802	intergenic	intergenic
SeedCoat	AX-90494860	6	45469437	3.46968e-06	0.00875332	0.459635	exon	Glyma.06G266600	Uncharacterized protein	NA	NA
SeedCoat	AX-90436501	6	45480067	1.08976e-06	0.00371405	0.447917	intron	Glyma.06G266800	Transcription factor ILR3	Helix-loop-helix DNA-binding domain	AT5G54680.1
SeedCoat	AX-90502494	6	45480792	7.16146e-06	0.0151311	0.434896	intron	Glyma.06G266800	Transcription factor ILR3	Helix-loop-helix DNA-binding domain	AT5G54680.1
SeedCoat	AX-90512144	8	7726019	2.38999e-06	0.00696508	0.376302	exon	Glyma.08G100700	RING finger protein	NA	AT1G24440.1
SeedCoat	AX-90355744	8	7728044	4.27537e-06	0.0100369	0.369792	exon	Glyma.08G100700	RING finger protein	NA	AT1G24440.1
SeedCoat	AX-90378551	8	7764871	1.65783e-05	0.0275307	0.479167	intron	Glyma.08G101100	Signal recognition particle subunit SRP72	SRP72 RNA-binding domain	AT1G67680.1
SeedCoat	AX-90375756	8	7842064	9.08905e-06	0.017864	0.175781	exon	Glyma.08G102200	Uncharacterized protein	NA	AT1G27850.1
SeedCoat	AX-90451114	8	7843795	6.07635e-06	0.0135141	0.178385	exon	Glyma.08G102200	Uncharacterized protein	NA	AT1G27850.1
SeedCoat	AX-90473268	8	7846254	6.07635e-06	0.0135141	0.178385	intron	Glyma.08G102200	Uncharacterized protein	NA	AT1G27850.1
SeedCoat	AX-90379073	8	7873955	1.72114e-05	0.0275307	0.214844	exon	Glyma.08G102600	Kinase family protein	Protein kinase domain	AT1G67580.2
SeedCoat	AX-90433738	8	7879896	9.01499e-07	0.00362806	0.255208	exon	Glyma.08G102600	Kinase family protein	Protein kinase domain	AT1G67580.2
SeedCoat	AX-90342704	8	7888960	4.96314e-07	0.00246738	0.25651	intron	Glyma.08G102900	Lipoxygenase	Lipoxygenase; PLAT/LH2 domain	AT1G67560.1
SeedCoat	AX-90503682	8	8034887	3.63809e-05	0.046236	0.177083	intergenic	intergenic
SeedCoat	AX-90323422	8	8190124	3.19521e-09	3.60053e-05	0.0963542	exon	Glyma.08G106000	Glutamyl-tRNA(Gln) amidotransferase subunit A	Amidase	AT4G34880.1
SeedCoat	AX-90358839	8	8190340	8.47166e-09	6.8188e-05	0.0950521	exon	Glyma.08G106000	Glutamyl-tRNA(Gln) amidotransferase subunit A	Amidase	AT4G34880.1
SeedCoat	AX-90328549	8	8190497	1.45286e-08	0.000111624	0.104167	intron	Glyma.08G106000	Glutamyl-tRNA(Gln) amidotransferase subunit A	Amidase	AT4G34880.1
SeedCoat	AX-90515906	8	8191743	3.19521e-09	3.60053e-05	0.0963542	intron	Glyma.08G106000	Glutamyl-tRNA(Gln) amidotransferase subunit A	Amidase	AT4G34880.1
SeedCoat	AX-90468280	8	8192436	3.19521e-09	3.60053e-05	0.0963542	exon	Glyma.08G106000	Glutamyl-tRNA(Gln) amidotransferase subunit A	Amidase	AT4G34880.1
SeedCoat	AX-90406118	8	8198079	6.20619e-09	5.2451e-05	0.09375	exon	Glyma.08G106300	RNA recognition domain-containing protein WTF1	Plant organelle RNA recognition domain	AT5G21970.1
SeedCoat	AX-90424770	8	8200063	6.20619e-09	5.2451e-05	0.09375	exon	Glyma.08G106400	Kinesin-like protein KIF15	Kinesin motor domain; Kinesin-related	AT3G23670.2
SeedCoat	AX-90430777	8	8202427	3.24112e-06	0.00830061	0.0755208	exon	Glyma.08G106400	Kinesin-like protein KIF15	Kinesin motor domain; Kinesin-related	AT3G23670.2
SeedCoat	AX-90453369	8	8202907	3.19521e-09	3.60053e-05	0.0963542	exon	Glyma.08G106400	Kinesin-like protein KIF15	Kinesin motor domain; Kinesin-related	AT3G23670.2
SeedCoat	AX-90406348	8	8204715	3.13549e-09	3.60053e-05	0.0989583	intron	Glyma.08G106400	Kinesin-like protein KIF15	Kinesin motor domain; Kinesin-related	AT3G23670.2
SeedCoat	AX-90330212	8	8214801	7.86104e-06	0.015765	0.0677083	exon	Glyma.08G106500	Pentatricopeptide repeat-containing protein	PPR repeat	AT5G27270.1
SeedCoat	AX-90450745	8	8217088	1.68449e-05	0.0275307	0.0651042	intron	Glyma.08G106700	FK5Uncharacterized protein6-binding protein	FKBP-type peptidyl-prolyl cis-trans isomerase; Tetratricopeptide repeat	AT5G48570.1
SeedCoat	AX-90455592	8	8217631	1.91478e-06	0.00602097	0.0625	exon	Glyma.08G106700	FK5Uncharacterized protein6-binding protein	FKBP-type peptidyl-prolyl cis-trans isomerase; Tetratricopeptide repeat	AT5G48570.1
SeedCoat	AX-90309286	8	8223337	2.45929e-06	0.00704556	0.0664062	exon	Glyma.08G106800	Ribosomal protein S19	Ribosomal protein S19	AT5G47320.1
SeedCoat	AX-90318900	8	8228424	6.20619e-09	5.2451e-05	0.09375	exon	Glyma.08G106900	Uncharacterized protein	NA	AT3G57450.1
SeedCoat	AX-90459740	8	8236244	1.04665e-06	0.00371405	0.0651042	exon	Glyma.08G107100	Hypothetical salt-inducible protein (Fragment)	NA	AT4G14200.1
SeedCoat	AX-90423002	8	8237654	2.85797e-06	0.00779155	0.0611979	intron	Glyma.08G107100	Hypothetical salt-inducible protein (Fragment)	NA	AT4G14200.1
SeedCoat	AX-90315525	8	8242850	5.34585e-08	0.00036144	0.0963542	intron	Glyma.08G107200	Chloroplast inner membrane import protein Tic22	Tic22-like family	AT3G23710.1
SeedCoat	AX-90400520	8	8243491	2.2819e-08	0.00016071	0.0989583	intron	Glyma.08G107200	Chloroplast inner membrane import protein Tic22	Tic22-like family	AT3G23710.1
SeedCoat	AX-90410901	8	8245354	4.06225e-06	0.00967089	0.0611979	intron	Glyma.08G107200	Chloroplast inner membrane import protein Tic22	Tic22-like family	AT3G23710.1
SeedCoat	AX-90421506	8	8300622	1.02761e-05	0.019382	0.386719	intron	Glyma.08G107800	Aspartokinase-homoserine dehydrogenase	Homoserine dehydrogenase, NAD binding domain; Homoserine dehydrogenase; ACT domain; Amino acid kinase family	AT4G19710.2
SeedCoat	AX-90445479	8	8308098	7.27162e-06	0.0151742	0.394531	exon	Glyma.08G107900	Histone H3	Core histone H2A/H2B/H3/H4	AT5G65360.1
SeedCoat	AX-90324909	8	8312290	1.404e-05	0.0244655	0.389323	intron	Glyma.08G108000	Selenium binding protein (Fragment)	56kDa selenium binding protein (SBP56)	AT4G14040.1
SeedCoat	AX-90505496	8	8331509	2.76871e-05	0.0371863	0.389323	exon	Glyma.08G108500	BUD31-like protein	G10 protein	AT4G21110.1
SeedCoat	AX-90524996	8	8339074	2.58613e-05	0.036022	0.391927	intron	Glyma.08G108600	Heat stress transcription factor A-5	HSF-type DNA-binding	AT4G13980.1
SeedCoat	AX-90520769	8	8339397	3.03937e-05	0.0401358	0.394531	intron	Glyma.08G108600	Heat stress transcription factor A-5	HSF-type DNA-binding	AT4G13980.1
SeedCoat	AX-90474474	8	8347279	1.57928e-05	0.026964	0.388021	intergenic	intergenic
SeedCoat	AX-90323667	8	8380062	7.06243e-08	0.000459134	0.0859375	intergenic	intergenic
SeedCoat	AX-90486395	8	8381058	1.62643e-05	0.0274912	0.0807292	exon	Glyma.08G109100	UDP-D-glucuronic acid 4-epimerase	NAD dependent epimerase/dehydratase family	AT3G23820.1
SeedCoat	AX-90480886	8	8381111	2.50631e-05	0.0355997	0.0755208	exon	Glyma.08G109100	UDP-D-glucuronic acid 4-epimerase	NAD dependent epimerase/dehydratase family	AT3G23820.1
SeedCoat	AX-90460061	8	8381764	1.43123e-07	0.000834202	0.09375	exon	Glyma.08G109100	UDP-D-glucuronic acid 4-epimerase	NAD dependent epimerase/dehydratase family	AT3G23820.1
SeedCoat	AX-90358201	8	8390797	1.28239e-20	2.1676e-15	0.153646	exon	Glyma.08G109300	Chalcone synthase	Chalcone and stilbene synthases, C-terminal domain; Chalcone and stilbene synthases, N-terminal domain	AT5G13930.1
SeedCoat	AX-90314422	8	8392292	5.98844e-09	5.2451e-05	0.0859375	exon	Glyma.08G109400	Chalcone synthase 1 n=5 Tax=Glycine max RepID=CHS1_SOYBN	Chalcone and stilbene synthases, N-terminal domain; Chalcone and stilbene synthases, C-terminal domain	AT5G13930.1
SeedCoat	AX-90313654	8	8400595	1.46761e-11	4.13446e-07	0.0989583	intergenic	intergenic
SeedCoat	AX-90405705	8	8420033	1.83065e-08	0.000134536	0.0820312	exon	Glyma.08G109700	DnaJ-like protein n=2 Tax=Glycine max RepID=A5A6Y4_SOYBN	DnaJ domain	AT4G13830.2
SeedCoat	AX-90524782	8	8457320	2.29949e-05	0.0335068	0.382812	exon	Glyma.08G110100	Uncharacterized protein	NA	AT5G43490.1
SeedCoat	AX-90446281	8	8465485	3.56778e-05	0.045686	0.378906	intron	Glyma.08G110100	Uncharacterized protein	NA	AT5G43490.1
SeedCoat	AX-90508107	8	8472811	2.50631e-05	0.0355997	0.0755208	exon	Glyma.08G110200	Syringolide-induced protein 1-3-1A	Myb-like DNA-binding domain	AT5G05790.1
SeedCoat	AX-90499710	8	8507407	1.05506e-11	3.56671e-07	0.0742188	intergenic	intergenic
SeedCoat	AX-90483191	8	8509775	3.56721e-10	6.69954e-06	0.0911458	exon	Glyma.08G110600	Uncharacterized protein	NA	NA
SeedCoat	AX-90510035	8	8651261	1.34245e-07	0.000813627	0.09375	intergenic	intergenic
SeedCoat	AX-90483879	8	8753556	2.94613e-06	0.00790442	0.0898438	exon	Glyma.08G114400	Pheophorbide a oxygenase	Pheophorbide a oxygenase; Rieske [2Fe-2S] domain	AT4G25650.1
SeedCoat	AX-90486206	8	8756368	1.66906e-06	0.00542533	0.0924479	exon	Glyma.08G114400	Pheophorbide a oxygenase	Pheophorbide a oxygenase; Rieske [2Fe-2S] domain	AT4G25650.1
SeedCoat	AX-90459288	8	8997393	3.00537e-06	0.00793737	0.0742188	intergenic	intergenic
SeedCoat	AX-90522956	8	8999026	6.71528e-06	0.014368	0.111979	exon	Glyma.08G116700	Myb family transcription factor APL	Myb-like DNA-binding domain	AT2G38300.1
SeedCoat	AX-90342026	8	9000965	1.16967e-05	0.0212588	0.115885	intron	Glyma.08G116700	Myb family transcription factor APL	Myb-like DNA-binding domain	AT2G38300.1
SeedCoat	AX-90344346	8	9001115	3.53965e-10	6.69954e-06	0.19401	intron	Glyma.08G116700	Myb family transcription factor APL	Myb-like DNA-binding domain	AT2G38300.1
SeedCoat	AX-90471710	8	9020929	1.01585e-06	0.00371405	0.111979	exon	Glyma.08G117000	Leucine-rich repeat receptor-like protein kinase	Leucine Rich Repeat; Protein tyrosine kinase	AT5G45800.1
SeedCoat	AX-90334543	8	9038421	1.79549e-10	4.33554e-06	0.1875	exon	Glyma.08G117200	GSK3/SHAGGY-LIKE protein KINASE 1	Protein kinase domain	AT4G18710.1
SeedCoat	AX-90368152	8	9054741	2.67741e-17	1.13139e-12	0.259115	exon	Glyma.08G117400	Pentatricopeptide repeat-containing protein	PPR repeat	AT4G18750.1
SeedCoat	AX-90305591	8	9056324	1.48403e-17	8.36141e-13	0.265625	exon	Glyma.08G117400	Pentatricopeptide repeat-containing protein	PPR repeat	AT4G18750.1
SeedCoat	AX-90324818	8	9068379	2.10779e-06	0.00625044	0.109375	intron	Glyma.08G117500	Cellulose synthase	Cellulose synthase	AT4G18780.1
SeedCoat	AX-90437113	8	9076006	5.36117e-18	4.53094e-13	0.260417	intron	Glyma.08G117600	Cellulose synthase	WD domain, G-beta repeat	AT5G45760.1
SeedCoat	AX-90470347	8	9094556	2.10779e-06	0.00625044	0.109375	intron	Glyma.08G117900	Pentatricopeptide repeat-containing protein	Uncharacterized ACR, COG1399	AT3G19810.1
SeedCoat	AX-90443548	8	9574573	2.55051e-05	0.0359256	0.326823	intron	Glyma.08G124600	YTH domain family protein	YT521-B-like domain	AT3G13460.1
SeedCoat	AX-90407310	8	11394472	1.70196e-05	0.0275307	0.292969	intron	Glyma.08G148800	Homeobox-leucine zipper protein HAT14	Homeobox associated leucine zipper; Homeobox domain	AT5G06710.1
SeedCoat	AX-90352955	8	39919135	4.16143e-05	0.0498864	0.0989583	intron	Glyma.08G288000	Mitochondrial aldehyde dehydrogenase family protein n=2 Tax=Populus RepID=B9GSY7_POPTR	Aldehyde dehydrogenase family	AT3G48000.1
SeedCoat	AX-90469849	9	1951128	7.59583e-06	0.0154861	0.144531	intron	Glyma.09G024100	Ferredoxin--NADP reductase, root isozyme, chloroplastic	Oxidoreductase NAD-binding domain ; Oxidoreductase FAD-binding domain	AT4G05390.1
SeedCoat	AX-90363849	9	2034114	2.25377e-05	0.0331262	0.233073	exon	Glyma.09G025200	MtN19 protein	Stress up-regulated Nod 19	AT5G61820.1
SeedCoat	AX-90410721	9	2034251	3.19184e-05	0.0418225	0.230469	exon	Glyma.09G025200	MtN19 protein	Stress up-regulated Nod 19	AT5G61820.1
SeedCoat	AX-90324250	9	2043796	2.25377e-05	0.0331262	0.233073	exon	Glyma.09G025300	Endoribonuclease Dicer	Helicase conserved C-terminal domain; Double-stranded RNA binding motif; DEAD/DEAH box helicase; Dicer dimerisation domain; Ribonuclease III domain; PAZ domain	AT3G03300.3
SeedCoat	AX-90444860	9	2043897	6.58265e-06	0.014368	0.221354	exon	Glyma.09G025300	Endoribonuclease Dicer	Helicase conserved C-terminal domain; Double-stranded RNA binding motif; DEAD/DEAH box helicase; Dicer dimerisation domain; Ribonuclease III domain; PAZ domain	AT3G03300.3
SeedCoat	AX-90348173	9	2079584	2.25377e-05	0.0331262	0.233073	exon	Glyma.09G025500	Male sterility MS5	Tetratricopeptide repeat	AT4G20900.1
SeedCoat	AX-90323287	9	2089627	6.8242e-07	0.00301617	0.216146	intergenic	intergenic
SeedCoat	AX-90484899	9	2091449	2.37605e-05	0.0343263	0.227865	exon	Glyma.09G025700	Uncharacterized protein	NA	AT3G24160.1
SeedCoat	AX-90518722	9	2094284	7.60436e-06	0.0154861	0.217448	intron	Glyma.09G025700	Uncharacterized protein	NA	AT3G24160.1
SeedCoat	AX-90416419	9	2094842	1.04852e-05	0.0194758	0.226562	intron	Glyma.09G025700	Uncharacterized protein	NA	AT3G24160.1
SeedCoat	AX-90380816	9	2094995	1.78139e-05	0.0276243	0.227865	intron	Glyma.09G025700	Uncharacterized protein	NA	AT3G24160.1
SeedCoat	AX-90468248	9	2095077	2.80625e-05	0.0373492	0.231771	intron	Glyma.09G025700	Uncharacterized protein	NA	AT3G24160.1
SeedCoat	AX-90518624	9	2120665	7.92783e-06	0.015765	0.216146	intron	Glyma.09G025900	Homeobox-leucine zipper protein ROC7	START domain; Homeobox domain	AT1G73360.1
SeedCoat	AX-90416094	13	44893214	1.67137e-05	0.0275307	0.294271	exon	Glyma.13G362300	Chloroplast ADP family protein	TLC ATP/ADP transporter	AT1G80300.1
SeedCoat	AX-90397219	13	44928223	2.71721e-05	0.0370391	0.35026	exon	Glyma.13G362500	Genomic DNA, chromosome 3, P1 clone: MSJ11 n=2 Tax=Arabidopsis thaliana RepID=Q9LW18_ARATH	BAH domain	AT3G15605.4
SeedCoat	AX-90428470	13	44987301	1.81858e-05	0.0278034	0.348958	intron	Glyma.13G362800	Unidentified	Protein of unknown function (DUF642)	AT5G11420.1
SeedCoat	AX-90408767	13	45021490	4.13967e-05	0.0498864	0.351562	intron	Glyma.13G363400	Lys-63-specific deubiquitinase BRCC36	JAB1/Mov34/MPN/PAD-1 ubiquitin protease	AT1G80210.1
SeedCoat	AX-90406837	16	37071874	9.50927e-06	0.0182651	0.0690104	exon	Glyma.16G212400	Miraculin	Trypsin and protease inhibitor	AT1G73330.1
predicted Gray	AX-90358201	8	8390797	7.01393e-07	0.0217001	0.153646	exon	Glyma.08G109300	Chalcone synthase	Chalcone and stilbene synthases, C-terminal domain; Chalcone and stilbene synthases, N-terminal domain	AT5G13930.1
predicted Gray	AX-90368152	8	9054741	2.73619e-07	0.0154164	0.259115	exon	Glyma.08G117400	Pentatricopeptide repeat-containing protein	PPR repeat	AT4G18750.1
predicted Gray	AX-90305591	8	9056324	7.40722e-08	0.00626014	0.265625	exon	Glyma.08G117400	Pentatricopeptide repeat-containing protein	PPR repeat	AT4G18750.1
predicted Gray	AX-90437113	8	9076006	4.86728e-08	0.00626014	0.260417	intron	Glyma.08G117600	Cellulose synthase	WD domain, G-beta repeat	AT5G45760.1
Thickness/Width ratio	AX-90422390	1	805309	0.000154416	0.0470487	0.361979	intron	Glyma.01G008200	MDR-like ABC transporter n=2 Tax=Oryza sativa subsp. japonica RepID=Q8GU81_ORYSJ	ABC transporter transmembrane region; ABC transporter	AT3G28345.1
Thickness/Width ratio	AX-90338948	1	806763	0.000141259	0.0438105	0.352865	exon	Glyma.01G008200	MDR-like ABC transporter n=2 Tax=Oryza sativa subsp. japonica RepID=Q8GU81_ORYSJ	ABC transporter transmembrane region; ABC transporter	AT3G28345.1
Thickness/Width ratio	AX-90489010	1	51656450	0.00014179	0.0438146	0.113281	intron	Glyma.01G180200	Uncharacterized protein	Protein of unknown function, DUF547	AT5G66600.3
Thickness/Width ratio	AX-90475159	5	34695865	0.000123177	0.0410657	0.0546875	exon	Glyma.05G153400	Methyltransferase-like protein	Methyltransferase domain	AT2G31740.1
Thickness/Width ratio	AX-90518224	6	16697950	0.000104708	0.0370762	0.196615	exon	Glyma.06G190100	Short-chain alcohol dehydrogenase	short chain dehydrogenase	AT2G47140.1
Thickness/Width ratio	AX-90376600	6	17045596	7.34921e-05	0.0294377	0.27474	intergenic	intergenic
Thickness/Width ratio	AX-90386984	6	17051861	7.34921e-05	0.0294377	0.27474	intergenic	intergenic
Thickness/Width ratio	AX-90437224	6	18325176	0.00014351	0.0440238	0.424479	intron	Glyma.06G200100	SNAP33	SNARE domain	AT5G61210.1
Thickness/Width ratio	AX-90310321	6	18731159	1.19598e-06	0.00202155	0.263021	exon	Glyma.06G202300	Flavonoid 3'-hydroxylase n=3 Tax=Glycine max RepID=Q8W3Y5_SOYBN	Cytochrome P450	AT5G07990.1
Thickness/Width ratio	AX-90392102	6	18731550	0.000101831	0.0363127	0.355469	exon	Glyma.06G202300	Flavonoid 3'-hydroxylase n=3 Tax=Glycine max RepID=Q8W3Y5_SOYBN	Cytochrome P450	AT5G07990.1
Thickness/Width ratio	AX-90432942	6	18735371	3.21763e-05	0.0158102	0.494792	intron	Glyma.06G202300	Flavonoid 3'-hydroxylase n=3 Tax=Glycine max RepID=Q8W3Y5_SOYBN	Cytochrome P450	AT5G07990.1
Thickness/Width ratio	AX-90339306	6	18754136	2.38159e-06	0.00359425	0.351562	intergenic	intergenic
Thickness/Width ratio	AX-90516549	6	18789793	1.01121e-05	0.00678456	0.360677	intergenic	intergenic
Thickness/Width ratio	AX-90337963	6	18796164	2.07884e-05	0.0117127	0.36849	intergenic	intergenic
Thickness/Width ratio	AX-90325751	6	18826029	4.72145e-06	0.00379026	0.363281	intron	Glyma.06G202500	RNA helicase n=2 Tax=Arabidopsis thaliana RepID=Q9FNQ1_ARATH	Sec63 Brl domain; DEAD/DEAH box helicase; Helicase conserved C-terminal domain	AT5G61140.2
Thickness/Width ratio	AX-90363906	6	18854552	2.72331e-05	0.0142955	0.371094	intron	Glyma.06G202500	RNA helicase n=2 Tax=Arabidopsis thaliana RepID=Q9FNQ1_ARATH	Sec63 Brl domain; DEAD/DEAH box helicase; Helicase conserved C-terminal domain	AT5G61140.2
Thickness/Width ratio	AX-90450832	6	18889549	4.84214e-05	0.0218839	0.360677	intergenic	intergenic
Thickness/Width ratio	AX-90417099	6	18898910	6.3967e-06	0.00493709	0.358073	intergenic	intergenic
Thickness/Width ratio	AX-90406069	6	18909332	8.62805e-06	0.00615351	0.348958	intergenic	intergenic
Thickness/Width ratio	AX-90384564	6	18969551	9.27064e-06	0.00642212	0.114583	intergenic	intergenic
Thickness/Width ratio	AX-90470142	6	18996905	6.84405e-07	0.00128537	0.389323	intron	Glyma.06G203200	ATP synthase subunit gamma	ATP synthase	AT2G33040.1
Thickness/Width ratio	AX-90513480	6	19029221	1.00059e-05	0.00676508	0.4375	exon	Glyma.06G203300	Phosphoserine phosphatase	haloacid dehalogenase-like hydrolase	AT1G18640.2
Thickness/Width ratio	AX-90330390	6	19053358	2.83874e-06	0.00379026	0.114583	intergenic	intergenic
Thickness/Width ratio	AX-90331390	6	19093664	3.94979e-06	0.00379026	0.384115	intron	Glyma.06G203800	28 kDa ribonucleoprotein	RNA recognition motif. (a.k.a. RRM, RBD, or RNP domain)	AT1G74230.1
Thickness/Width ratio	AX-90410415	6	19116672	1.047e-05	0.00683288	0.253906	exon	Glyma.06G203900	Exocyst complex component	Exo70 exocyst complex subunit	AT5G61010.2
Thickness/Width ratio	AX-90426714	6	19117966	7.97772e-06	0.00581905	0.272135	exon	Glyma.06G203900	Exocyst complex component	Exo70 exocyst complex subunit	AT5G61010.2
Thickness/Width ratio	AX-90464709	6	19151973	6.38111e-07	0.00123499	0.361979	exon	Glyma.06G204000	Uncharacterized protein	NA	AT1G74220.1
Thickness/Width ratio	AX-90501481	6	19158591	2.33113e-07	0.000635525	0.341146	intron	Glyma.06G204100	Ninja-family protein AFP3	Protein of unknown function (DUF1675)	AT3G29575.4
Thickness/Width ratio	AX-90369816	6	19251651	1.49139e-08	9.33654e-05	0.451823	exon	Glyma.06G204400	Uncharacterized protein	NA	AT1G74160.1
Thickness/Width ratio	AX-90464328	6	44989679	0.000151364	0.0463492	0.484375	exon	Glyma.06G262600	Serine/threonine-protein kinase	PAN-like domain; Protein tyrosine kinase; D-mannose binding lectin	AT4G27290.1
Thickness/Width ratio	AX-90420262	6	45054590	5.27638e-08	0.000262311	0.10026	intron	Glyma.06G263200	RNA recognition motif-containing protein	RNA recognition motif. (a.k.a. RRM, RBD, or RNP domain)	AT5G54580.1
Thickness/Width ratio	AX-90510944	6	47224106	8.03966e-05	0.0320442	0.283854	intergenic	intergenic
Thickness/Width ratio	AX-90328972	6	47234939	5.60755e-05	0.0245552	0.295573	intergenic	intergenic
Thickness/Width ratio	AX-90457662	6	47308123	2.83463e-05	0.0146006	0.36849	intergenic	intergenic
Thickness/Width ratio	AX-90343870	6	47768357	3.45787e-05	0.0166044	0.252604	intron	Glyma.06G289000	Chaperone protein dnaJ	DnaJ domain; DnaJ C terminal domain	AT2G20560.1
Thickness/Width ratio	AX-90500664	7	18933440	0.000129024	0.0414286	0.0625	intergenic	intergenic
Thickness/Width ratio	AX-90393496	7	19164455	4.11942e-05	0.0191817	0.28776	exon	Glyma.07G155800	CCP	Protein kinase domain; Leucine Rich Repeat; Leucine rich repeat N-terminal domain	AT3G47570.1
Thickness/Width ratio	AX-90391877	7	34943559	3.85655e-05	0.0181074	0.127604	intergenic	intergenic
Thickness/Width ratio	AX-90482419	7	34952775	0.000143477	0.0440238	0.104167	intergenic	intergenic
Thickness/Width ratio	AX-90475909	8	5462465	7.14259e-05	0.0293746	0.0638021	intergenic	intergenic
Thickness/Width ratio	AX-90312202	8	5464983	4.21338e-05	0.0194584	0.0664062	intergenic	intergenic
Thickness/Width ratio	AX-90507229	8	5484281	9.82656e-05	0.0351899	0.0742188	exon	Glyma.08G071600	Metacaspase-1	Caspase domain	AT5G64240.2
Thickness/Width ratio	AX-90524473	8	5485508	0.000163915	0.0482887	0.0742188	exon	Glyma.08G071600	Metacaspase-1	Caspase domain	AT5G64240.2
Thickness/Width ratio	AX-90483452	8	5485647	0.000163915	0.0482887	0.0742188	intergenic	intergenic
Thickness/Width ratio	AX-90348698	8	5490836	3.45025e-05	0.0166044	0.0703125	exon	Glyma.08G071700	Metacaspase-1	Caspase domain	AT1G02170.1
Thickness/Width ratio	AX-90435022	8	5493050	0.000116429	0.039281	0.0755208	exon	Glyma.08G071800	Taxadien-5-alpha-ol O-acetyltransferase	Transferase family	AT3G47170.1
Thickness/Width ratio	AX-90435028	8	5493142	0.000163915	0.0482887	0.0742188	exon	Glyma.08G071800	Taxadien-5-alpha-ol O-acetyltransferase	Transferase family	AT3G47170.1
Thickness/Width ratio	AX-90436254	8	5497077	8.74539e-06	0.00617264	0.0716146	exon	Glyma.08G071900	Phosphatase 2C family protein	Protein phosphatase 2C	AT1G34750.1
Thickness/Width ratio	AX-90379763	8	5509011	1.4996e-05	0.00911781	0.0690104	intron	Glyma.08G072000	Tobamovirus multiplication protein 1	Protein of unknown function (DUF1084)	AT4G21790.1
Thickness/Width ratio	AX-90488805	8	5536360	5.29664e-05	0.02356	0.0807292	exon	Glyma.08G072300	Ubiquinol oxidase	Alternative oxidase	AT5G64210.1
Thickness/Width ratio	AX-90391028	8	5594679	4.13872e-05	0.0192186	0.0911458	exon	Glyma.08G073100	Pumilio domain-containing protein	Pumilio-family RNA binding repeat	AT1G78160.1
Thickness/Width ratio	AX-90462205	8	5595057	3.51842e-05	0.0167998	0.0872396	exon	Glyma.08G073100	Pumilio domain-containing protein	Pumilio-family RNA binding repeat	AT1G78160.1
Thickness/Width ratio	AX-90514566	8	6230092	8.81827e-05	0.0336004	0.338542	intron	Glyma.08G082400	WRKY transcription factor 26	WRKY DNA -binding domain	AT4G18170.1
Thickness/Width ratio	AX-90490170	8	6786940	1.25749e-05	0.00779988	0.0520833	intergenic	intergenic
Thickness/Width ratio	AX-90348315	8	6814574	1.25749e-05	0.00779988	0.0520833	intron	Glyma.08G090500	V-type proton ATPase subunit F	ATP synthase (F/14-kDa) subunit	AT4G02620.1
Thickness/Width ratio	AX-90407172	8	7600727	1.13526e-06	0.00195807	0.0507812	exon	Glyma.08G099400	CBL-interacting protein kinase Uncharacterized protein4 n=2 Tax=Vitis vinifera RepID=E3PZ12_VITVI	Protein kinase domain	AT1G30270.1
Thickness/Width ratio	AX-90521510	8	7779240	7.86891e-09	6.65033e-05	0.0507812	intron	Glyma.08G101200	F-box family protein	NA	AT3G26000.1
Thickness/Width ratio	AX-90420545	8	7804709	2.1853e-09	2.32851e-05	0.0625	exon	Glyma.08G101500	ABC transporter C family member 3	ABC transporter transmembrane region; ABC transporter	AT3G13080.1
Thickness/Width ratio	AX-90412353	8	7973769	3.6674e-06	0.00379026	0.0716146	exon	Glyma.08G103900	Caffeoyl-CoA O-methyltransferase (Fragment)	O-methyltransferase	AT1G67980.1
Thickness/Width ratio	AX-90424069	8	8017355	4.33718e-08	0.000229095	0.19401	exon	Glyma.08G104400	F-box protein	Sel1 repeat; MYND finger	AT1G67340.1
Thickness/Width ratio	AX-90419989	8	8029065	1.59451e-05	0.00958779	0.0911458	intergenic	intergenic
Thickness/Width ratio	AX-90335676	8	8058227	1.14719e-08	7.7563e-05	0.0546875	intron	Glyma.08G104700	Transducin family protein	WD domain, G-beta repeat; Histone-binding protein RBBP4 or subunit C of CAF1 complex	AT2G19540.1
Thickness/Width ratio	AX-90504679	8	8059083	3.19521e-09	3.00045e-05	0.0572917	intron	Glyma.08G104700	Transducin family protein	WD domain, G-beta repeat; Histone-binding protein RBBP4 or subunit C of CAF1 complex	AT2G19540.1
Thickness/Width ratio	AX-90467005	8	8059298	3.19521e-09	3.00045e-05	0.0572917	exon	Glyma.08G104700	Transducin family protein	WD domain, G-beta repeat; Histone-binding protein RBBP4 or subunit C of CAF1 complex	AT2G19540.1
Thickness/Width ratio	AX-90401386	8	8081879	9.75659e-05	0.0350135	0.3125	intron	Glyma.08G105000	Histidine kinase	His Kinase A (phospho-acceptor) domain; CHASE domain; Response regulator receiver domain; Histidine kinase-, DNA gyrase B-, and HSP90-like ATPase	AT1G27320.1
Thickness/Width ratio	AX-90457173	8	8096014	3.58409e-07	0.000877987	0.0794271	exon	Glyma.08G105200	Calmodulin-binding family protein	Ankyrin repeat; IPT/TIG domain; CG-1 domain; IQ calmodulin-binding motif	AT1G67310.1
Thickness/Width ratio	AX-90409620	8	8110862	8.51654e-05	0.0335555	0.0585938	intergenic	intergenic
Thickness/Width ratio	AX-90502383	8	8157061	3.11115e-05	0.0154668	0.296875	exon	Glyma.08G105600	DNA primase large subunit family protein (Fragment)	Eukaryotic and archaeal DNA primase, large subunit	AT1G67320.2
Thickness/Width ratio	AX-90323422	8	8190124	3.45854e-10	8.3513e-06	0.0963542	exon	Glyma.08G106000	Glutamyl-tRNA(Gln) amidotransferase subunit A	Amidase	AT4G34880.1
Thickness/Width ratio	AX-90358839	8	8190340	7.52845e-10	1.19028e-05	0.0950521	exon	Glyma.08G106000	Glutamyl-tRNA(Gln) amidotransferase subunit A	Amidase	AT4G34880.1
Thickness/Width ratio	AX-90328549	8	8190497	9.8587e-10	1.19028e-05	0.104167	intron	Glyma.08G106000	Glutamyl-tRNA(Gln) amidotransferase subunit A	Amidase	AT4G34880.1
Thickness/Width ratio	AX-90515906	8	8191743	3.45854e-10	8.3513e-06	0.0963542	intron	Glyma.08G106000	Glutamyl-tRNA(Gln) amidotransferase subunit A	Amidase	AT4G34880.1
Thickness/Width ratio	AX-90468280	8	8192436	3.45854e-10	8.3513e-06	0.0963542	exon	Glyma.08G106000	Glutamyl-tRNA(Gln) amidotransferase subunit A	Amidase	AT4G34880.1
Thickness/Width ratio	AX-90406118	8	8198079	9.25648e-10	1.19028e-05	0.09375	exon	Glyma.08G106300	RNA recognition domain-containing protein WTF1	Plant organelle RNA recognition domain	AT5G21970.1
Thickness/Width ratio	AX-90424770	8	8200063	9.25648e-10	1.19028e-05	0.09375	exon	Glyma.08G106400	Kinesin-like protein KIF15	Kinesin motor domain; Kinesin-related	AT3G23670.2
Thickness/Width ratio	AX-90430777	8	8202427	1.03584e-05	0.00680442	0.0755208	exon	Glyma.08G106400	Kinesin-like protein KIF15	Kinesin motor domain; Kinesin-related	AT3G23670.2
Thickness/Width ratio	AX-90453369	8	8202907	3.45854e-10	8.3513e-06	0.0963542	exon	Glyma.08G106400	Kinesin-like protein KIF15	Kinesin motor domain; Kinesin-related	AT3G23670.2
Thickness/Width ratio	AX-90406348	8	8204715	6.51357e-10	1.19028e-05	0.0989583	intron	Glyma.08G106400	Kinesin-like protein KIF15	Kinesin motor domain; Kinesin-related	AT3G23670.2
Thickness/Width ratio	AX-90318900	8	8228424	9.25648e-10	1.19028e-05	0.09375	exon	Glyma.08G106900	Uncharacterized protein	NA	AT3G57450.1
Thickness/Width ratio	AX-90315525	8	8242850	1.26921e-08	8.25123e-05	0.0963542	intron	Glyma.08G107200	Chloroplast inner membrane import protein Tic22	Tic22-like family	AT3G23710.1
Thickness/Width ratio	AX-90400520	8	8243491	3.94014e-09	3.50524e-05	0.0989583	intron	Glyma.08G107200	Chloroplast inner membrane import protein Tic22	Tic22-like family	AT3G23710.1
Thickness/Width ratio	AX-90444286	8	8255343	3.80933e-05	0.0179856	0.300781	exon	Glyma.08G107400	Genomic DNA, chromosome 3, P1 clone: MYM9	NA	AT3G23740.1
Thickness/Width ratio	AX-90525333	8	8306163	4.67528e-06	0.00379026	0.0716146	exon	Glyma.08G107800	Aspartokinase-homoserine dehydrogenase	Homoserine dehydrogenase, NAD binding domain; Homoserine dehydrogenase; ACT domain; Amino acid kinase family	AT4G19710.2
Thickness/Width ratio	AX-90407178	8	8311989	1.48813e-06	0.00246603	0.0703125	intron	Glyma.08G108000	Selenium binding protein (Fragment)	56kDa selenium binding protein (SBP56)	AT4G14040.1
Thickness/Width ratio	AX-90323587	8	8313747	6.13854e-06	0.00475995	0.0677083	intron	Glyma.08G108000	Selenium binding protein (Fragment)	56kDa selenium binding protein (SBP56)	AT4G14040.1
Thickness/Width ratio	AX-90381841	8	8314707	1.73263e-06	0.00268681	0.0742188	exon	Glyma.08G108000	Selenium binding protein (Fragment)	56kDa selenium binding protein (SBP56)	AT4G14040.1
Thickness/Width ratio	AX-90400518	8	8315955	6.40298e-07	0.00123499	0.0729167	intergenic	intergenic
Thickness/Width ratio	AX-90388299	8	8317229	1.5935e-06	0.0025652	0.0703125	intergenic	intergenic
Thickness/Width ratio	AX-90314017	8	8323411	1.5935e-06	0.0025652	0.0703125	intron	Glyma.08G108300	Microfibrillar-associated protein	Splicing factor, Prp19-binding domain	AT5G17900.1
Thickness/Width ratio	AX-90323667	8	8380062	4.36422e-05	0.0200455	0.0859375	intergenic	intergenic
Thickness/Width ratio	AX-90486395	8	8381058	1.06848e-07	0.000432478	0.0807292	exon	Glyma.08G109100	UDP-D-glucuronic acid 4-epimerase	NAD dependent epimerase/dehydratase family	AT3G23820.1
Thickness/Width ratio	AX-90460061	8	8381764	1.58383e-08	9.54536e-05	0.09375	exon	Glyma.08G109100	UDP-D-glucuronic acid 4-epimerase	NAD dependent epimerase/dehydratase family	AT3G23820.1
Thickness/Width ratio	AX-90358201	8	8390797	2.20414e-09	2.32851e-05	0.153646	exon	Glyma.08G109300	Chalcone synthase	Chalcone and stilbene synthases, C-terminal domain; Chalcone and stilbene synthases, N-terminal domain	AT5G13930.1
Thickness/Width ratio	AX-90314422	8	8392292	5.02119e-11	8.3513e-06	0.0859375	exon	Glyma.08G109400	Chalcone synthase 1 n=5 Tax=Glycine max RepID=CHS1_SOYBN	Chalcone and stilbene synthases, N-terminal domain; Chalcone and stilbene synthases, C-terminal domain	AT5G13930.1
Thickness/Width ratio	AX-90313654	8	8400595	1.48175e-10	8.3513e-06	0.0989583	intergenic	intergenic
Thickness/Width ratio	AX-90405705	8	8420033	9.25035e-10	1.19028e-05	0.0820312	exon	Glyma.08G109700	DnaJ-like protein n=2 Tax=Glycine max RepID=A5A6Y4_SOYBN	DnaJ domain	AT4G13830.2
Thickness/Width ratio	AX-90508903	8	8438564	2.70959e-07	0.000715618	0.0755208	exon	Glyma.08G110000	Transferase family protein	Transferase family	AT4G13840.1
Thickness/Width ratio	AX-90356444	8	8474531	1.42769e-06	0.0023893	0.0677083	intergenic	intergenic
Thickness/Width ratio	AX-90483191	8	8509775	1.9287e-07	0.000543341	0.0911458	exon	Glyma.08G110600	Uncharacterized protein	NA	NA
Thickness/Width ratio	AX-90306250	8	8551309	8.88381e-06	0.00623076	0.0507812	intron	Glyma.08G111100	Methyltransferase-like protein	Methyltransferase domain	AT2G31740.1
Thickness/Width ratio	AX-90309133	8	8601538	9.80741e-06	0.00668438	0.0507812	intron	Glyma.08G111600	TBC1 domain family member	Rab-GTPase-TBC domain	AT4G13730.1
Thickness/Width ratio	AX-90390260	8	8606073	1.63411e-10	8.3513e-06	0.0546875	exon	Glyma.08G111700	Ubiquitin-like protein SMT3	Ubiquitin-2 like Rad60 SUMO-like	AT5G55160.1
Thickness/Width ratio	AX-90443008	8	8649156	2.51064e-05	0.0137569	0.0533854	intron	Glyma.08G112300	Non-specific lipid-transfer protein-like protein	Protease inhibitor/seed storage/LTP family	AT2G44290.1
Thickness/Width ratio	AX-90510035	8	8651261	4.544e-08	0.000232747	0.09375	intergenic	intergenic
Thickness/Width ratio	AX-90479005	8	8711592	1.80189e-07	0.000516219	0.0625	exon	Glyma.08G113500	Translation initiation factor eIF-2B subunit gamma	Nucleotidyl transferase	AT5G19485.1
Thickness/Width ratio	AX-90436984	8	8731042	1.33238e-07	0.000496258	0.0638021	intron	Glyma.08G113900	Glucan endo-1,3-beta-glucosidase	Glycosyl hydrolases family 17; X8 domain	AT3G13560.2
Thickness/Width ratio	AX-90522956	8	8999026	4.8271e-05	0.0218744	0.111979	exon	Glyma.08G116700	Myb family transcription factor APL	Myb-like DNA-binding domain	AT2G38300.1
Thickness/Width ratio	AX-90344346	8	9001115	1.6576e-05	0.0097624	0.19401	intron	Glyma.08G116700	Myb family transcription factor APL	Myb-like DNA-binding domain	AT2G38300.1
Thickness/Width ratio	AX-90334543	8	9038421	1.83895e-05	0.0106816	0.1875	exon	Glyma.08G117200	GSK3/SHAGGY-LIKE protein KINASE 1	Protein kinase domain	AT4G18710.1
Thickness/Width ratio	AX-90368152	8	9054741	4.53375e-06	0.00379026	0.259115	exon	Glyma.08G117400	Pentatricopeptide repeat-containing protein	PPR repeat	AT4G18750.1
Thickness/Width ratio	AX-90305591	8	9056324	3.41987e-06	0.00379026	0.265625	exon	Glyma.08G117400	Pentatricopeptide repeat-containing protein	PPR repeat	AT4G18750.1
Thickness/Width ratio	AX-90324818	8	9068379	0.000105217	0.0370762	0.109375	intron	Glyma.08G117500	Cellulose synthase	Cellulose synthase	AT4G18780.1
Thickness/Width ratio	AX-90437113	8	9076006	9.87498e-07	0.0017387	0.260417	intron	Glyma.08G117600	Cellulose synthase	WD domain, G-beta repeat	AT5G45760.1
Thickness/Width ratio	AX-90470347	8	9094556	0.000105217	0.0370762	0.109375	intron	Glyma.08G117900	Pentatricopeptide repeat-containing protein	Uncharacterized ACR, COG1399	AT3G19810.1
Thickness/Width ratio	AX-90328666	8	9107321	6.27539e-05	0.0269553	0.472656	intergenic	intergenic
Thickness/Width ratio	AX-90504233	8	39917810	3.37151e-05	0.0164705	0.0885417	exon	Glyma.08G288000	Mitochondrial aldehyde dehydrogenase family protein n=2 Tax=Populus RepID=B9GSY7_POPTR	Aldehyde dehydrogenase family	AT3G48000.1
Thickness/Width ratio	AX-90352955	8	39919135	8.02579e-06	0.00582224	0.0989583	intron	Glyma.08G288000	Mitochondrial aldehyde dehydrogenase family protein n=2 Tax=Populus RepID=B9GSY7_POPTR	Aldehyde dehydrogenase family	AT3G48000.1
Thickness/Width ratio	AX-90448479	10	49185839	0.000116366	0.039281	0.125	intron	Glyma.10G269400	CONSTANS-like zinc finger protein	NA	AT1G68190.1
Thickness/Width ratio	AX-90419741	12	1930835	0.000109883	0.0377505	0.127604	intergenic	intergenic
Thickness/Width ratio	AX-90465210	12	1946885	3.02526e-05	0.0150842	0.128906	exon	Glyma.12G027000	Ariadne B subfamily protein n=2 Tax=Glycine max RepID=I1LQF4_SOYBN	IBR domain	AT2G31510.1
Thickness/Width ratio	AX-90428849	13	43747847	9.67878e-05	0.0348082	0.0585938	exon	Glyma.13G347200	Hydroxyproline-rich glycoprotein	NA	AT1G72790.1
Thickness/Width ratio	AX-90372447	13	43819480	9.67878e-05	0.0348082	0.0585938	intron	Glyma.13G348100	Casein kinase I isoform delta-like protein	Protein kinase domain	AT1G72710.1
Thickness/Width ratio	AX-90507480	17	1540064	0.000108558	0.0377505	0.0559896	intergenic	intergenic
Thickness/Width ratio	AX-90357481	17	1562400	2.53932e-05	0.0137569	0.0559896	intron	Glyma.17G021200	Prolyl 4-hydroxylase subunit alpha-1	ShK domain-like; 2OG-Fe(II) oxygenase superfamily	AT5G18900.1
Thickness/Width ratio	AX-90402164	17	1568937	1.79603e-05	0.0104683	0.0585938	intron	Glyma.17G021400	Pyrimidine-specific ribonucleoside hydrolase rihB	Inosine-uridine preferring nucleoside hydrolase	AT5G18860.1
Thickness/Width ratio	AX-90345057	17	1574939	2.71103e-05	0.0142754	0.0598958	exon	Glyma.17G021400	Pyrimidine-specific ribonucleoside hydrolase rihB	Inosine-uridine preferring nucleoside hydrolase	AT5G18860.1
Thickness/Width ratio	AX-90357363	17	1577838	3.74562e-05	0.0177841	0.0520833	intergenic	intergenic
Thickness/Width ratio	AX-90508862	17	1578847	4.10109e-05	0.0191491	0.0546875	intergenic	intergenic
Thickness/Width ratio	AX-90442293	17	1580498	7.03448e-05	0.0293457	0.0572917	exon	Glyma.17G021600	Sugar transporter ERD6-like protein	Sugar (and other) transporter	AT5G18840.1
Thickness/Width ratio	AX-90508299	17	1583973	2.71103e-05	0.0142754	0.0598958	intergenic	intergenic
Thickness/Width ratio	AX-90417419	17	1595528	1.03861e-05	0.00680442	0.0585938	intron	Glyma.17G021800	1-deoxy-D-xylulose 5-phosphate synthase 1	Dehydrogenase E1 component; Transketolase, pyrimidine binding domain; Transketolase, C-terminal domain	AT4G15560.1
Thickness/Width ratio	AX-90472123	17	1598408	8.68504e-06	0.00616813	0.0572917	intergenic	intergenic
Thickness/Width ratio	AX-90407567	17	1599805	7.03448e-05	0.0293457	0.0572917	exon	Glyma.17G022000	Uncharacterized protein	NA	NA
Thickness/Width ratio	AX-90438128	17	1600838	1.03861e-05	0.00680442	0.0585938	intergenic	intergenic
Thickness/Width ratio	AX-90481726	17	1601592	2.53932e-05	0.0137569	0.0559896	intergenic	intergenic
Thickness/Width ratio	AX-90495099	17	1602159	7.03448e-05	0.0293457	0.0572917	intergenic	intergenic
Thickness/Width ratio	AX-90421355	17	1602219	7.03448e-05	0.0293457	0.0572917	intergenic	intergenic
Thickness/Width ratio	AX-90475263	17	1603356	7.03448e-05	0.0293457	0.0572917	exon	Glyma.17G022100	Serine/threonine protein phosphatase 6 regulatory ankyrin repeat subunit A	NA	AT3G18670.1
Thickness/Width ratio	AX-90384191	17	1603832	8.98924e-05	0.0336004	0.0611979	intergenic	intergenic
Thickness/Width ratio	AX-90471003	17	1607262	1.03861e-05	0.00680442	0.0585938	exon	Glyma.17G022200	DnaJ homolog subfamily B member	DnaJ domain; Domain of unknown function (DUF3444)	AT5G18750.1
Thickness/Width ratio	AX-90371789	17	1607432	8.76443e-06	0.00617264	0.0611979	exon	Glyma.17G022200	DnaJ homolog subfamily B member	DnaJ domain; Domain of unknown function (DUF3444)	AT5G18750.1
Thickness/Width ratio	AX-90488422	17	1608215	7.03448e-05	0.0293457	0.0572917	exon	Glyma.17G022200	DnaJ homolog subfamily B member	DnaJ domain; Domain of unknown function (DUF3444)	AT5G18750.1
Thickness/Width ratio	AX-90368527	17	1608275	2.53932e-05	0.0137569	0.0559896	exon	Glyma.17G022200	DnaJ homolog subfamily B member	DnaJ domain; Domain of unknown function (DUF3444)	AT5G18750.1
Thickness/Width ratio	AX-90419187	17	1614831	7.93893e-06	0.00581905	0.0546875	exon	Glyma.17G022300	Helicase swr1	Helicase conserved C-terminal domain; SNF2 family N-terminal domain	AT2G28290.2
Thickness/Width ratio	AX-90350738	17	1616013	2.53932e-05	0.0137569	0.0559896	exon	Glyma.17G022300	Helicase swr1	Helicase conserved C-terminal domain; SNF2 family N-terminal domain	AT2G28290.2
Thickness/Width ratio	AX-90380501	17	1616519	7.03448e-05	0.0293457	0.0572917	exon	Glyma.17G022300	Helicase swr1	Helicase conserved C-terminal domain; SNF2 family N-terminal domain	AT2G28290.2
Thickness/Width ratio	AX-90481377	17	1617978	6.27421e-05	0.0269553	0.0559896	exon	Glyma.17G022300	Helicase swr1	Helicase conserved C-terminal domain; SNF2 family N-terminal domain	AT2G28290.2
Thickness/Width ratio	AX-90375048	17	1618439	2.71103e-05	0.0142754	0.0598958	exon	Glyma.17G022300	Helicase swr1	Helicase conserved C-terminal domain; SNF2 family N-terminal domain	AT2G28290.2
Thickness/Width ratio	AX-90511505	17	1645531	1.03861e-05	0.00680442	0.0585938	intron	Glyma.17G022500	Sodium/hydrogen exchanger	Sodium/hydrogen exchanger family	AT3G05030.1
Thickness/Width ratio	AX-90372059	17	1665571	2.65942e-05	0.0141357	0.0611979	exon	Glyma.17G022800	CRK1 protein	Protein kinase domain	AT1G54610.3
Thickness/Width ratio	AX-90462804	17	1666856	6.91802e-05	0.0293457	0.0625	intron	Glyma.17G022800	CRK1 protein	Protein kinase domain	AT1G54610.3
Thickness/Width ratio	AX-90460546	17	1679171	1.16745e-05	0.0073907	0.0611979	intron	Glyma.17G022900	F-box domain containing protein	F-box domain	AT4G15563.1
Thickness/Width ratio	AX-90509160	17	1689708	5.9552e-06	0.00466017	0.0611979	intron	Glyma.17G023100	CASP-like protein 5	Domain of unknown function (DUF588)	AT4G15630.1
Thickness/Width ratio	AX-90312223	17	1690725	1.16572e-05	0.0073907	0.0638021	intron	Glyma.17G023100	CASP-like protein 5	Domain of unknown function (DUF588)	AT4G15630.1
Thickness/Width ratio	AX-90451510	17	1697739	2.87608e-05	0.0146427	0.0651042	intergenic	intergenic
Thickness/Width ratio	AX-90445047	17	1698718	2.65942e-05	0.0141357	0.0611979	intergenic	intergenic
Thickness/Width ratio	AX-90437256	17	1705891	2.87608e-05	0.0146427	0.0651042	intron	Glyma.17G023400	RING finger and CHY zinc finger domain-containing protein	CHY zinc finger; Zinc finger, C3HC4 type (RING finger)	AT5G18650.1
Thickness/Width ratio	AX-90434747	17	1706115	2.65942e-05	0.0141357	0.0611979	intron	Glyma.17G023400	RING finger and CHY zinc finger domain-containing protein	CHY zinc finger; Zinc finger, C3HC4 type (RING finger)	AT5G18650.1
Thickness/Width ratio	AX-90391059	17	1721848	2.87608e-05	0.0146427	0.0651042	intron	Glyma.17G023600	Chromatin remodeling complex subunit	SLIDE; SNF2 family N-terminal domain; HAND; Helicase conserved C-terminal domain	AT5G18620.2
Thickness/Width ratio	AX-90388048	17	1753904	1.16572e-05	0.0073907	0.0638021	intron	Glyma.17G024000	Acyl-CoA-binding domain-containing protein	Kelch motif; Kelch motif	AT5G18590.2
Thickness/Width ratio	AX-90325923	17	1755927	1.16572e-05	0.0073907	0.0638021	exon	Glyma.17G024000	Acyl-CoA-binding domain-containing protein	Kelch motif; Kelch motif	AT5G18590.2
Thickness/Width ratio	AX-90505219	17	1779068	8.36571e-05	0.0331157	0.0572917	intergenic	intergenic
Thickness/Width ratio	AX-90327479	17	4334079	8.91262e-05	0.0336004	0.0807292	intergenic	intergenic
Thickness/Width ratio	AX-90415776	17	4357484	0.000107665	0.0377007	0.0794271	intron	Glyma.17G057600	Leucine rich repeat protein	Leucine Rich Repeat	AT2G19330.1
Thickness/Width ratio	AX-90517828	17	4358709	0.000108968	0.0377505	0.0768229	exon	Glyma.17G057600	Leucine rich repeat protein	Leucine Rich Repeat	AT2G19330.1
Thickness/Width ratio	AX-90372829	18	38015496	6.92928e-05	0.0293457	0.0520833	intergenic	intergenic
Thickness/Width ratio	AX-90511711	18	39828316	1.61661e-05	0.00958779	0.0507812	intergenic	intergenic
Thickness/Width ratio	AX-90335327	18	39914083	1.57789e-05	0.00955943	0.0546875	intron	Glyma.18G170200	TMS membrane family protein	Serine incorporator (Serinc)	AT1G16180.2
Thickness/Width ratio	AX-90461755	18	39966229	1.61661e-05	0.00958779	0.0507812	intergenic	intergenic
Thickness/Width ratio	AX-90424134	18	39977923	1.61661e-05	0.00958779	0.0507812	intergenic	intergenic
Thickness/Width ratio	AX-90524518	18	40888968	1.45469e-05	0.00887667	0.0546875	intergenic	intergenic
Thickness/Width ratio	AX-90513867	18	56429249	1.19912e-05	0.00756285	0.0859375	intron	Glyma.18G283500	Wiscott-Aldrich syndrome, C-terminal	P21-Rho-binding domain	AT5G16490.1
NDVI(Lateral)	AX-90331390	6	19093664	1.89367e-05	0.045729	0.384115	intron	Glyma.06G203800	28 kDa ribonucleoprotein	RNA recognition motif. (a.k.a. RRM, RBD, or RNP domain)	AT1G74230.1
NDVI(Lateral)	AX-90489774	8	5096452	2.30407e-05	0.0485936	0.175781	exon	Glyma.08G066300	Uncharacterized protein	Protein of unknown function (DUF295)	AT1G57790.1
NDVI(Lateral)	AX-90436759	8	5098768	1.80881e-05	0.0456328	0.173177	exon	Glyma.08G066400	Uncharacterized protein	NA	NA
NDVI(Lateral)	AX-90509585	8	5106605	2.17388e-05	0.0485936	0.174479	exon	Glyma.08G066600	Methylmalonate-semialdehyde dehydrogenase family protein	Aldehyde dehydrogenase family	AT2G14170.1
NDVI(Lateral)	AX-90379817	8	5109650	2.44365e-05	0.0485936	0.175781	intron	Glyma.08G066600	Methylmalonate-semialdehyde dehydrogenase family protein	Aldehyde dehydrogenase family	AT2G14170.1
NDVI(Lateral)	AX-90383846	9	46157600	6.73942e-06	0.0190227	0.158854	intergenic	intergenic
NDVI(Lateral)	AX-90345270	16	98259	7.76456e-06	0.0211682	0.0520833	intron	Glyma.16G001700	Rab7p protein	Ras family	AT3G11730.1
NDVI(Lateral)	AX-90521941	19	36800220	8.80349e-06	0.0236196	0.0546875	intron	Glyma.19G113600	Glycoside hydrolase, family 3, N-terminal; Glycoside hydrolase, family 3, C-terminal	Glycosyl hydrolase family 3 N terminal domain; Glycosyl hydrolase family 3 C-terminal domain	AT5G20950.2
TCARI(Lateral)	AX-90347578	9	45819980	4.02856e-06	0.0400552	0.351562	intron	Glyma.09G235600	MIXTA-like transcription factor	Myb-like DNA-binding domain	AT5G15310.1
TCARI(Lateral)	AX-90383846	9	46157600	5.63656e-09	0.000952737	0.158854	intergenic	intergenic
TCARI(Lateral)	AX-90483730	9	46178326	1.79473e-05	0.0402803	0.286458	exon	Glyma.09G239200	Protein vip1	RNA recognition motif. (a.k.a. RRM, RBD, or RNP domain)	AT3G01210.1
TCARI(Lateral)	AX-90521941	19	36800220	7.63444e-08	0.00504191	0.0546875	intron	Glyma.19G113600	Glycoside hydrolase, family 3, N-terminal; Glycoside hydrolase, family 3, C-terminal	Glycosyl hydrolase family 3 N terminal domain; Glycosyl hydrolase family 3 C-terminal domain	AT5G20950.2
ARI2(Lateral)	AX-90395170	1	53135266	6.04385e-18	1.02158e-12	0.13151	intergenic	intergenic
ARI2(Lateral)	AX-90354110	1	53140742	8.94296e-15	2.51262e-10	0.255208	exon	Glyma.01G197400	Uncharacterized protein	NA	NA
ARI2(Lateral)	AX-90488228	1	53140888	9.08533e-15	2.51262e-10	0.257812	exon	Glyma.01G197400	Uncharacterized protein	NA	NA
ARI2(Lateral)	AX-90386088	1	53141260	8.94296e-15	2.51262e-10	0.255208	intron	Glyma.01G197400	Uncharacterized protein	NA	NA
ARI2(Lateral)	AX-90426027	1	53141642	9.08533e-15	2.51262e-10	0.257812	intron	Glyma.01G197400	Uncharacterized protein	NA	NA
ARI2(Lateral)	AX-90483320	1	53145536	7.88987e-14	1.33361e-09	0.257812	exon	Glyma.01G197500	Tubulin alpha-5 chain	Tubulin C-terminal domain; Tubulin/FtsZ family, GTPase domain	AT1G50010.1
ARI2(Lateral)	AX-90329907	1	53146496	1.58803e-14	3.35528e-10	0.261719	exon	Glyma.01G197500	Tubulin alpha-5 chain	Tubulin C-terminal domain; Tubulin/FtsZ family, GTPase domain	AT1G50010.1
ARI2(Lateral)	AX-90356162	1	53151056	1.04056e-14	2.51262e-10	0.25651	exon	Glyma.01G197600	Receptor protein kinase-like protein	Protein kinase domain; Leucine rich repeat N-terminal domain; Leucine Rich Repeat	AT5G65710.1
ARI2(Lateral)	AX-90520060	1	53171199	2.29029e-14	4.30137e-10	0.0963542	intron	Glyma.01G197800	Receptor-like protein kinase 3	Protein tyrosine kinase; Leucine Rich Repeat; Leucine rich repeat N-terminal domain	AT5G65700.2
ARI2(Lateral)	AX-90331806	1	53183094	3.22855e-15	2.51262e-10	0.10026	intergenic	intergenic
ARI2(Lateral)	AX-90395777	1	53283799	4.81806e-09	4.79051e-05	0.15625	exon	Glyma.01G198900	AT-hook protein n=2 Tax=Medicago truncatula RepID=G7JGG3_MEDTR	Domain of unknown function (DUF296)	AT4G17950.1																	ZEAXANTHIN EPOXIDASE
ARI2(Lateral)	AX-90339089	1	53323032	4.05809e-08	0.000239892	0.201823	exon	Glyma.01G199400	Aluminum-activated malate transporter 12 n=2 Tax=Arabidopsis thaliana RepID=ALMTC_ARATH	Aluminium activated malate transporter	AT4G17970.1
ARI2(Lateral)	AX-90449659	1	53334898	1.61123e-08	0.000123793	0.205729	exon	Glyma.01G199600	Protein phosphatase 2C	Protein phosphatase 2C	AT2G35350.1
ARI2(Lateral)	AX-90362108	1	53348097	1.034e-08	9.19868e-05	0.207031	exon	Glyma.01G199700	Glycine cleavage system H protein, mitochondrial	Glycine cleavage H-protein	AT2G35370.1
ARI2(Lateral)	AX-90414091	1	53349589	4.11581e-08	0.000239892	0.205729	exon	Glyma.01G199700	Glycine cleavage system H protein, mitochondrial	Glycine cleavage H-protein	AT2G35370.1
ARI2(Lateral)	AX-90509124	1	53351390	2.64415e-13	3.72447e-09	0.226562	intergenic	intergenic
ARI2(Lateral)	AX-90308903	1	53353044	1.86978e-13	2.87314e-09	0.217448	exon	Glyma.01G199800	Cytochrome P45Uncharacterized protein ent-kaurenoic acid oxidase	Cytochrome P450	AT2G32440.2
ARI2(Lateral)	AX-90418485	1	53387300	2.03385e-08	0.000137511	0.158854	exon	Glyma.01G200100	Peptide transporter PTR1	POT family	AT1G32450.1
ARI2(Lateral)	AX-90388252	1	53394228	2.01546e-08	0.000137511	0.157552	intron	Glyma.01G200200	Pyruvate kinase n=2 Tax=Glycine max RepID=K7K4U4_SOYBN	Pyruvate kinase, barrel domain; Pyruvate kinase, alpha/beta domain	AT1G32440.1
ARI2(Lateral)	AX-90333540	1	53395962	2.03385e-08	0.000137511	0.158854	intron	Glyma.01G200200	Pyruvate kinase n=2 Tax=Glycine max RepID=K7K4U4_SOYBN	Pyruvate kinase, barrel domain; Pyruvate kinase, alpha/beta domain	AT1G32440.1
ARI2(Lateral)	AX-90447971	1	53396603	2.15974e-08	0.000140407	0.15625	intron	Glyma.01G200200	Pyruvate kinase n=2 Tax=Glycine max RepID=K7K4U4_SOYBN	Pyruvate kinase, barrel domain; Pyruvate kinase, alpha/beta domain	AT1G32440.1
ARI2(Lateral)	AX-90324192	1	53396771	1.57903e-10	2.05308e-06	0.205729	exon	Glyma.01G200200	Pyruvate kinase n=2 Tax=Glycine max RepID=K7K4U4_SOYBN	Pyruvate kinase, barrel domain; Pyruvate kinase, alpha/beta domain	AT1G32440.1
ARI2(Lateral)	AX-90446863	1	53397038	1.48669e-08	0.000119663	0.154948	intron	Glyma.01G200200	Pyruvate kinase n=2 Tax=Glycine max RepID=K7K4U4_SOYBN	Pyruvate kinase, barrel domain; Pyruvate kinase, alpha/beta domain	AT1G32440.1
ARI2(Lateral)	AX-90356809	1	53397335	2.26609e-08	0.000141864	0.160156	exon	Glyma.01G200200	Pyruvate kinase n=2 Tax=Glycine max RepID=K7K4U4_SOYBN	Pyruvate kinase, barrel domain; Pyruvate kinase, alpha/beta domain	AT1G32440.1
ARI2(Lateral)	AX-90491574	1	53429616	5.84681e-07	0.00304975	0.352865	intron	Glyma.01G200700	GMFP4 n=2 Tax=Medicago truncatula RepID=G7JZVUncharacterized protein_MEDTR	Tetraspanin family	AT1G32400.3
ARI2(Lateral)	AX-90509377	1	53433013	6.18682e-07	0.00307572	0.355469	exon	Glyma.01G200700	GMFP4 n=2 Tax=Medicago truncatula RepID=G7JZVUncharacterized protein_MEDTR	Tetraspanin family	AT1G32400.3
ARI2(Lateral)	AX-90417265	1	53475445	5.95415e-07	0.00304975	0.34375	intergenic	intergenic
ARI2(Lateral)	AX-90482157	4	44312139	7.10694e-07	0.00333686	0.0585938	intergenic	intergenic
ARI2(Lateral)	AX-90342699	8	35522505	1.23744e-08	0.000104581	0.0520833	intergenic	intergenic
ARI2(Lateral)	AX-90521941	19	36800220	1.12969e-06	0.00516081	0.0546875	intron	Glyma.19G113600	Glycoside hydrolase, family 3, N-terminal; Glycoside hydrolase, family 3, C-terminal	Glycosyl hydrolase family 3 N terminal domain; Glycosyl hydrolase family 3 C-terminal domain	AT5G20950.2
ARI2(Lateral)	AX-90493157	19	37948339	6.68861e-06	0.0251236	0.0807292	intron	Glyma.19G121300	Gb|AAC35233.1|	NA	AT5G17910.2
ARI2(Lateral)	AX-90524785	19	38137676	6.55831e-07	0.00316725	0.0807292	exon	Glyma.19G123300	Protein PHYTOCHROME KINASE SUBSTRATE 4	NA	AT5G04190.1
NDVI(Ventral)	AX-90339306	6	18754136	2.60674e-06	0.0400557	0.351562	intergenic	intergenic
NDVI(Ventral)	AX-90516549	6	18789793	1.56867e-06	0.0361024	0.360677	intergenic	intergenic
NDVI(Ventral)	AX-90337963	6	18796164	1.01503e-06	0.0361024	0.36849	intergenic	intergenic
NDVI(Ventral)	AX-90325751	6	18826029	2.13588e-06	0.0361024	0.363281	intron	Glyma.06G202500	RNA helicase n=2 Tax=Arabidopsis thaliana RepID=Q9FNQ1_ARATH	Sec63 Brl domain; DEAD/DEAH box helicase; Helicase conserved C-terminal domain	AT5G61140.2
NDVI(Ventral)	AX-90331390	6	19093664	1.774e-06	0.0361024	0.384115	intron	Glyma.06G203800	28 kDa ribonucleoprotein	RNA recognition motif. (a.k.a. RRM, RBD, or RNP domain)	AT1G74230.1
NDVI(Ventral)	AX-90368152	8	9054741	1.6537e-06	0.0361024	0.259115	exon	Glyma.08G117400	Pentatricopeptide repeat-containing protein	PPR repeat	AT4G18750.1
NDVI(Ventral)	AX-90305591	8	9056324	2.08208e-06	0.0361024	0.265625	exon	Glyma.08G117400	Pentatricopeptide repeat-containing protein	PPR repeat	AT4G18750.1
NDVI(Ventral)	AX-90437113	8	9076006	1.55119e-06	0.0361024	0.260417	intron	Glyma.08G117600	Cellulose synthase	WD domain, G-beta repeat	AT5G45760.1
TCARI(Ventral)	AX-90347578	9	45819980	3.51167e-06	0.0395714	0.351562	intron	Glyma.09G235600	MIXTA-like transcription factor	Myb-like DNA-binding domain	AT5G15310.1
TCARI(Ventral)	AX-90383846	9	46157600	1.5324e-09	0.000259018	0.158854	intergenic	intergenic
TCARI(Ventral)	AX-90521941	19	36800220	3.51068e-08	0.00296701	0.0546875	intron	Glyma.19G113600	Glycoside hydrolase, family 3, N-terminal; Glycoside hydrolase, family 3, C-terminal	Glycosyl hydrolase family 3 N terminal domain; Glycosyl hydrolase family 3 C-terminal domain	AT5G20950.2
ARI2(Ventral)	AX-90395170	1	53135266	2.74053e-17	4.63226e-12	0.13151	intergenic	intergenic
ARI2(Ventral)	AX-90354110	1	53140742	2.143e-14	5.99685e-10	0.255208	exon	Glyma.01G197400	Uncharacterized protein	NA	NA
ARI2(Ventral)	AX-90488228	1	53140888	2.21501e-14	5.99685e-10	0.257812	exon	Glyma.01G197400	Uncharacterized protein	NA	NA
ARI2(Ventral)	AX-90386088	1	53141260	2.143e-14	5.99685e-10	0.255208	intron	Glyma.01G197400	Uncharacterized protein	NA	NA
ARI2(Ventral)	AX-90426027	1	53141642	2.21501e-14	5.99685e-10	0.257812	intron	Glyma.01G197400	Uncharacterized protein	NA	NA
ARI2(Ventral)	AX-90483320	1	53145536	1.47533e-13	2.49371e-09	0.257812	exon	Glyma.01G197500	Tubulin alpha-5 chain	Tubulin C-terminal domain; Tubulin/FtsZ family, GTPase domain	AT1G50010.1
ARI2(Ventral)	AX-90329907	1	53146496	3.84872e-14	8.13177e-10	0.261719	exon	Glyma.01G197500	Tubulin alpha-5 chain	Tubulin C-terminal domain; Tubulin/FtsZ family, GTPase domain	AT1G50010.1
ARI2(Ventral)	AX-90356162	1	53151056	2.48349e-14	5.99685e-10	0.25651	exon	Glyma.01G197600	Receptor protein kinase-like protein	Protein kinase domain; Leucine rich repeat N-terminal domain; Leucine Rich Repeat	AT5G65710.1
ARI2(Ventral)	AX-90520060	1	53171199	6.51114e-14	1.22285e-09	0.0963542	intron	Glyma.01G197800	Receptor-like protein kinase 3	Protein tyrosine kinase; Leucine Rich Repeat; Leucine rich repeat N-terminal domain	AT5G65700.2
ARI2(Ventral)	AX-90331806	1	53183094	7.05896e-15	5.96581e-10	0.10026	intergenic	intergenic
ARI2(Ventral)	AX-90395777	1	53283799	7.6897e-08	0.000659748	0.15625	exon	Glyma.01G198900	AT-hook protein n=2 Tax=Medicago truncatula RepID=G7JGG3_MEDTR	Domain of unknown function (DUF296)	AT4G17950.1																	ZEAXANTHIN EPOXIDASE
ARI2(Ventral)	AX-90339089	1	53323032	8.42263e-08	0.000677933	0.201823	exon	Glyma.01G199400	Aluminum-activated malate transporter 12 n=2 Tax=Arabidopsis thaliana RepID=ALMTC_ARATH	Aluminium activated malate transporter	AT4G17970.1
ARI2(Ventral)	AX-90449659	1	53334898	3.985e-08	0.000396221	0.205729	exon	Glyma.01G199600	Protein phosphatase 2C	Protein phosphatase 2C	AT2G35350.1
ARI2(Ventral)	AX-90362108	1	53348097	2.16177e-08	0.000228375	0.207031	exon	Glyma.01G199700	Glycine cleavage system H protein, mitochondrial	Glycine cleavage H-protein	AT2G35370.1
ARI2(Ventral)	AX-90414091	1	53349589	9.42954e-08	0.00072448	0.205729	exon	Glyma.01G199700	Glycine cleavage system H protein, mitochondrial	Glycine cleavage H-protein	AT2G35370.1
ARI2(Ventral)	AX-90509124	1	53351390	3.40365e-12	4.79426e-08	0.226562	intergenic	intergenic
ARI2(Ventral)	AX-90308903	1	53353044	1.91758e-12	2.94659e-08	0.217448	exon	Glyma.01G199800	Cytochrome P45Uncharacterized protein ent-kaurenoic acid oxidase	Cytochrome P450	AT2G32440.2
ARI2(Ventral)	AX-90418485	1	53387300	4.59366e-07	0.0027652	0.158854	exon	Glyma.01G200100	Peptide transporter PTR1	POT family	AT1G32450.1
ARI2(Ventral)	AX-90388252	1	53394228	4.52086e-07	0.0027652	0.157552	intron	Glyma.01G200200	Pyruvate kinase n=2 Tax=Glycine max RepID=K7K4U4_SOYBN	Pyruvate kinase, barrel domain; Pyruvate kinase, alpha/beta domain	AT1G32440.1
ARI2(Ventral)	AX-90333540	1	53395962	4.59366e-07	0.0027652	0.158854	intron	Glyma.01G200200	Pyruvate kinase n=2 Tax=Glycine max RepID=K7K4U4_SOYBN	Pyruvate kinase, barrel domain; Pyruvate kinase, alpha/beta domain	AT1G32440.1
ARI2(Ventral)	AX-90447971	1	53396603	4.74423e-07	0.0027652	0.15625	intron	Glyma.01G200200	Pyruvate kinase n=2 Tax=Glycine max RepID=K7K4U4_SOYBN	Pyruvate kinase, barrel domain; Pyruvate kinase, alpha/beta domain	AT1G32440.1
ARI2(Ventral)	AX-90324192	1	53396771	3.96417e-09	4.78612e-05	0.205729	exon	Glyma.01G200200	Pyruvate kinase n=2 Tax=Glycine max RepID=K7K4U4_SOYBN	Pyruvate kinase, barrel domain; Pyruvate kinase, alpha/beta domain	AT1G32440.1
ARI2(Ventral)	AX-90446863	1	53397038	3.56808e-07	0.00241242	0.154948	intron	Glyma.01G200200	Pyruvate kinase n=2 Tax=Glycine max RepID=K7K4U4_SOYBN	Pyruvate kinase, barrel domain; Pyruvate kinase, alpha/beta domain	AT1G32440.1
ARI2(Ventral)	AX-90356809	1	53397335	5.10182e-07	0.0028745	0.160156	exon	Glyma.01G200200	Pyruvate kinase n=2 Tax=Glycine max RepID=K7K4U4_SOYBN	Pyruvate kinase, barrel domain; Pyruvate kinase, alpha/beta domain	AT1G32440.1
ARI2(Ventral)	AX-90491574	1	53429616	3.69772e-06	0.0168924	0.352865	intron	Glyma.01G200700	GMFP4 n=2 Tax=Medicago truncatula RepID=G7JZVUncharacterized protein_MEDTR	Tetraspanin family	AT1G32400.3
ARI2(Ventral)	AX-90509377	1	53433013	3.96644e-06	0.0176431	0.355469	exon	Glyma.01G200700	GMFP4 n=2 Tax=Medicago truncatula RepID=G7JZVUncharacterized protein_MEDTR	Tetraspanin family	AT1G32400.3
ARI2(Ventral)	AX-90417265	1	53475445	3.2685e-06	0.0153464	0.34375	intergenic	intergenic
ARI2(Ventral)	AX-90482157	4	44312139	1.52012e-06	0.00755713	0.0585938	intergenic	intergenic
ARI2(Ventral)	AX-90342699	8	35522505	7.80637e-08	0.000659748	0.0520833	intergenic	intergenic
ARI2(Ventral)	AX-90521941	19	36800220	2.68605e-07	0.00189174	0.0546875	intron	Glyma.19G113600	Glycoside hydrolase, family 3, N-terminal; Glycoside hydrolase, family 3, C-terminal	Glycosyl hydrolase family 3 N terminal domain; Glycosyl hydrolase family 3 C-terminal domain	AT5G20950.2
ARI2(Ventral)	AX-90493157	19	37948339	4.07912e-06	0.0176791	0.0807292	intron	Glyma.19G121300	Gb|AAC35233.1|	NA	AT5G17910.2
ARI2(Ventral)	AX-90524785	19	38137676	1.33829e-06	0.00706167	0.0807292	exon	Glyma.19G123300	Protein PHYTOCHROME KINASE SUBSTRATE 4	NA	AT5G04190.1
Width/length ratio	AX-90420262	6	45054590	2.63067e-07	0.0145076	0.10026	intron	Glyma.06G263200	RNA recognition motif-containing protein	RNA recognition motif. (a.k.a. RRM, RBD, or RNP domain)	AT5G54580.1
Width/length ratio	AX-90420545	8	7804709	2.22488e-06	0.0318819	0.0625	exon	Glyma.08G101500	ABC transporter C family member 3	ABC transporter transmembrane region; ABC transporter	AT3G13080.1
Width/length ratio	AX-90323422	8	8190124	1.91238e-06	0.0318819	0.0963542	exon	Glyma.08G106000	Glutamyl-tRNA(Gln) amidotransferase subunit A	Amidase	AT4G34880.1
Width/length ratio	AX-90358839	8	8190340	2.03996e-06	0.0318819	0.0950521	exon	Glyma.08G106000	Glutamyl-tRNA(Gln) amidotransferase subunit A	Amidase	AT4G34880.1
Width/length ratio	AX-90328549	8	8190497	3.74944e-06	0.0354579	0.104167	intron	Glyma.08G106000	Glutamyl-tRNA(Gln) amidotransferase subunit A	Amidase	AT4G34880.1
Width/length ratio	AX-90515906	8	8191743	1.91238e-06	0.0318819	0.0963542	intron	Glyma.08G106000	Glutamyl-tRNA(Gln) amidotransferase subunit A	Amidase	AT4G34880.1
Width/length ratio	AX-90468280	8	8192436	1.91238e-06	0.0318819	0.0963542	exon	Glyma.08G106000	Glutamyl-tRNA(Gln) amidotransferase subunit A	Amidase	AT4G34880.1
Width/length ratio	AX-90406118	8	8198079	3.08659e-06	0.0350273	0.09375	exon	Glyma.08G106300	RNA recognition domain-containing protein WTF1	Plant organelle RNA recognition domain	AT5G21970.1
Width/length ratio	AX-90424770	8	8200063	3.08659e-06	0.0350273	0.09375	exon	Glyma.08G106400	Kinesin-like protein KIF15	Kinesin motor domain; Kinesin-related	AT3G23670.2
Width/length ratio	AX-90453369	8	8202907	1.91238e-06	0.0318819	0.0963542	exon	Glyma.08G106400	Kinesin-like protein KIF15	Kinesin motor domain; Kinesin-related	AT3G23670.2
Width/length ratio	AX-90406348	8	8204715	2.24754e-06	0.0318819	0.0989583	intron	Glyma.08G106400	Kinesin-like protein KIF15	Kinesin motor domain; Kinesin-related	AT3G23670.2
Width/length ratio	AX-90318900	8	8228424	3.08659e-06	0.0350273	0.09375	exon	Glyma.08G106900	Uncharacterized protein	NA	AT3G57450.1
Width/length ratio	AX-90460061	8	8381764	3.54285e-06	0.0354579	0.09375	exon	Glyma.08G109100	UDP-D-glucuronic acid 4-epimerase	NAD dependent epimerase/dehydratase family	AT3G23820.1
Width/length ratio	AX-90358201	8	8390797	1.64187e-08	0.00279485	0.153646	exon	Glyma.08G109300	Chalcone synthase	Chalcone and stilbene synthases, C-terminal domain; Chalcone and stilbene synthases, N-terminal domain	AT5G13930.1
Width/length ratio	AX-90314422	8	8392292	1.48319e-07	0.0126237	0.0859375	exon	Glyma.08G109400	Chalcone synthase 1 n=5 Tax=Glycine max RepID=CHS1_SOYBN	Chalcone and stilbene synthases, N-terminal domain; Chalcone and stilbene synthases, C-terminal domain	AT5G13930.1
Width/length ratio	AX-90313654	8	8400595	3.40907e-07	0.0145076	0.0989583	intergenic	intergenic
Width/length ratio	AX-90405705	8	8420033	1.81207e-06	0.0318819	0.0820312	exon	Glyma.08G109700	DnaJ-like protein n=2 Tax=Glycine max RepID=A5A6Y4_SOYBN	DnaJ domain	AT4G13830.2
Width/length ratio	AX-90390260	8	8606073	3.47936e-06	0.0354579	0.0546875	exon	Glyma.08G111700	Ubiquitin-like protein SMT3	Ubiquitin-2 like Rad60 SUMO-like	AT5G55160.1
Width/length ratio	AX-90437113	8	9076006	4.03505e-06	0.0361505	0.260417	intron	Glyma.08G117600	Cellulose synthase	WD domain, G-beta repeat	AT5G45760.1
	0	0

## Sheet: Supplementary_Table S3
Supplementary Table S3. List of genes associated with spectral reflectance features.
Locus	counts	Description	PFAM_Name	TAIR10
Glyma.08G106000	49	Glutamyl-tRNA(Gln) amidotransferase subunit A	Amidase	AT4G34880.1
Glyma.08G106400	35	Kinesin-like protein KIF15	Kinesin motor domain; Kinesin-related	AT4G14150
[truncated: 334 more rows]

## Sheet: Supplementary_Table S4
Table S4. Enrichment analysis of genes associated with spectral reflectance features(adjusted p-value<0.05).
[truncated: 124 more rows]

[truncated: 1 more sheets: Supplementary_TableS5]
